# Supplementary material for: Bacterial pathogens deliver water- and solute-permeable channels to plant cells
Source: Nature. 2023 Sep 13;621(7979):586–91. doi: 10.1038/s41586-023-06531-5 (PMC10511319; doi:10.1038/s41586-023-06531-5)
Supplement: Supplementary file 3 — Source data for Extended Data Table 1. [file 41586_2023_6531_MOESM3_ESM.xlsx]

## Sheet: ED Table 1
24h
Treatment	Resting potential (mV)		Mann-Whitney Rank Sum Test	P value		Note: SigmaPlot v12.5 does not provide specific P value when P is lower than 0.0001.
H2O	-22.2		H2O vs. DspE 2ng	0.008
H2O	-23
H2O	-19
H2O	-23
H2O	-23
DspE 2 ng	-0.3
DspE 2 ng	-1
DspE 2 ng	-0.8
DspE 2 ng	1.5
DspE 2 ng	-0.3
15h
Treatment	Resting potential (mV)		Mann-Whitney Rank Sum Test	P value
H2O	-23.7		H2O vs. DspE 0.01ng	0.841
H2O	-23.2
H2O	-29.3
H2O	-19.2
H2O	-21.9
DspE 0.01 ng	-23.5
DspE 0.01 ng	-23.8
DspE 0.01 ng	-22.9
DspE 0.01 ng	-22.7
DspE 0.01 ng	-23.2
24h
Treatment	Resting potential (mV)		Student`s t test	P value
H2O	-24.3		H2O vs. AvrE 20ng	<0.0001
H2O	-23.1
H2O	-25.7
H2O	-19.6
H2O	-23.5
AvrE 20 ng	0.2
AvrE 20 ng	-0.1
AvrE 20 ng	-1.2
AvrE 20 ng	0.8
AvrE 20 ng	-0.2
15h
Treatment	Resting potential (mV)		Student`s t test	P value
H2O	-18.2		H2O vs. AvrE 0.1ng	0.86
H2O	-15.3
H2O	-16.9
H2O	-17.4
H2O	-15.8
AvrE 0.1 ng	-17.6
AvrE 0.1 ng	-17.2
AvrE 0.1 ng	-16.8
AvrE 0.1 ng	-15.9
AvrE 0.1 ng	-15.5
