# Supplementary material for: Bacterial pathogens deliver water- and solute-permeable channels to plant cells
Source: Nature. 2023 Sep 13;621(7979):586–91. doi: 10.1038/s41586-023-06531-5 (PMC10511319; doi:10.1038/s41586-023-06531-5)
Supplement: Supplementary file 9 — Source Data Extended Data Fig. 2 [file 41586_2023_6531_MOESM9_ESM.xlsx]

## Sheet: Sheet1
Protein name	Source links	Amino acid sequence
E. amylovora Ea321 DspE	https://www.uniprot.org/uniprotkb/O54581/entry	MELKSLGTEH KAAVHTAAHN PVGHGVALQQ GSSSSSPQNA AASLAAEGKN RGKMPRIHQP STAADGISAA HQQKKSFSLR GCLGTKKFSR SAPQGQPGTT HSKGATLRDL LARDDGETQH EAAAPDAARL TRSGGVKRRN MDDMAGRPMV KGGSGEDKVP TQQKRHQLNN FGQMRQTMLS KMAHPASANA GDRLQHSPPH IPGSHHEIKE EPVGSTSKAT TAHADRVEIA QEDDDSEFQQ LHQQRLARER ENPPQPPKLG VATPISARFQ PKLTAVAESV LEGTDTTQSP LKPQSMLKGS GAGVTPLAVT LDKGKLQLAP DNPPALNTLL KQTLGKDTQH YLAHHASSDG SQHLLLDNKG HLF…
Pectobacterium carotovorum Er18 DspE	https://www.uniprot.org/uniprotkb/D5GSK5/entry	MQKIQHVQPG LSTSEIAPAT LAKTSLSQGN STSASQKGAQ SLIQQGLHDK NKPPELEQGN GSSVRSQDSR STTLRELFSS EGASQSAPRA PRDSLASGGP IQSLPRFASA EAAEIKISGS TTSTPAAKSD ITLDSHGKLQ FGKGLPEALT TLLQQTIGKN SQPFVAHHEN QDAQQHALAD KSGRLFVIQS DDNQHIALHS SGRSAMPAGK LSSNNVQLES TPERIALKTT AGESTSMPLS GRMNHELLTG VHRQPTSASG AGEQLRLHDG KLFALNTEFG VWQQSSDVAH SQLSRQGDGQ LYAVKDDHTL SNLSSGTASS TFSDKITAFS ANQNGQSAVL TEQDHLTQLH LMSTLDATPQ PVA…
Pseudomonas syringae pv. tomato DC3000 AvrE	https://www.uniprot.org/uniprotkb/Q887C9/entry	MQSPSIHRNT GSIIQPTVTP DARAATDLQE RAEQPRQRSS HSLSSVGKRA LKSVGKLFQK SKAPQQKAAT PPTAKNVKTP PPASNVATPR NKARESGFSN SSPQNTHSAP KSILRNHPNQ ASSSGAQTHE IHPEAAPRKN LRVRFDLPQD RLERSPSYLD SDNPMTDEEA VANATRQFRS PDSHLQGSDG TRISMLATDP DQPSSSGSKI GDSDGPIPPR EPMLWRSNGG RFELKDEKLV RNSEPQGSIQ LDAKGKPDFS TFNTPGLAPL LDSILATPKQ TYLAHQSKDG VHGHQLLQAN GHLLHLAQDD SSLAVIRSSN EALLIEGKKP PAVKMEREDG NIHIDTASGR KTQELPGKAH IAH…
Pantoea stewartii subsp. stewartii SS104 WtsE	https://www.uniprot.org/uniprotkb/Q9FCY7/entry	MRLNLHATEK KTTVQNVENP NNSTIPPLQQ GSSSSAPQAS GGTLASEGKN IASMPAIRQH LSADGENGAA RQKNKSFSLK NFLGFKKTTK APAQPTNPGS NVPESSRIRR PTLGDFLAQP EQDGEIQAPH PSAASPRLTR SPGVSRHSVE DMRDKPVAKA DPRETSAIDI KHQLNNFNQM RQNILNKTRP FSQGATTSSV MDARAPLPAI PSTTSEITEE VDATQPEQQL PQRHLDAREN PSRILKTGRD VTSIHRFRPT LPAIAENTAE AEANRRIQPL QTPPPLENTP VSPLSLTLDK GKLRLADSNP TAMNTLLEQT LGKEGQHYVA HTASAEGNHH MLLDEQGHLF DLKSHEGGYS VFH…
