# Supplementary material for: Bacterial pathogens deliver water- and solute-permeable channels to plant cells
Source: Nature. 2023 Sep 13;621(7979):586–91. doi: 10.1038/s41586-023-06531-5 (PMC10511319; doi:10.1038/s41586-023-06531-5)
Supplement: Supplementary file 11 — Source Data Extended Data Fig. 4 [file 41586_2023_6531_MOESM11_ESM.xlsx]

## Sheet: ED Fig. 4g
ED Fig 4g
		DspE WT
ml	mAU
0.00063	-0.006062
0.001296	-0.007399
0.001962	-0.008291
0.002628	-0.008751
0.003294	-0.008563
0.00396	-0.009071
0.004625	-0.008742
0.005291	-0.008644
0.005957	-0.007633
0.006623	-0.006978
0.007289	-0.008184
0.007955	-0.009247
0.008621	-0.009475
0.009286	-0.009262
0.009952	-0.008977
0.010618	-0.008272
0.011284	-0.009
0.01195	-0.009316
0.012615	-0.009668
0.013281	-0.01024
0.013947	-0.009189
0.014613	-0.00915
0.015279	-0.00952
0.015945	-0.008871
0.016611	-0.010149
0.017276	-0.010232
0.017942	-0.010317
0.018608	-0.009554
0.019274	-0.010192
0.01994	-0.010424
0.020606	-0.009792
0.021271	-0.010474
0.021937	-0.010011
0.022603	-0.010551
0.023269	-0.010875
0.023935	-0.011313
0.024601	-0.011497
0.025266	-0.011121
0.025932	-0.010482
0.026598	-0.010295
0.027264	-0.010513
0.02793	-0.01084
0.028596	-0.011006
0.029262	-0.010684
0.029927	-0.01068
0.030593	-0.009822
0.031259	-0.00898
0.031925	-0.008038
0.032591	-0.007214
0.033257	-0.00758
0.033922	-0.007701
0.034588	-0.006634
0.035254	-0.00691
0.03592	-0.006885
0.036586	-0.007071
0.037252	-0.007649
0.037917	-0.007295
0.038583	-0.007206
0.039249	-0.006595
0.039915	-0.005349
0.040581	-0.004534
0.041247	-0.003854
0.041913	-0.003919
0.042578	-0.004438
0.043244	-0.004449
0.04391	-0.004196
0.044576	-0.004437
0.045242	-0.003498
0.045907	-0.003047
0.046573	-0.002559
0.047239	-0.002275
0.047905	-0.002098
0.048571	-0.001829
0.049237	-0.00165
0.049903	-0.001442
0.050568	-0.001637
0.051234	-0.002065
0.0519	-0.002642
0.052566	-0.002297
0.053232	-0.002363
0.053898	-0.00303
0.054564	-0.003534
0.055229	-0.003678
0.055895	-0.003857
0.056561	-0.004196
0.057227	-0.004408
0.057893	-0.004972
0.058558	-0.005506
0.059224	-0.004945
0.05989	-0.004209
0.060556	-0.003555
0.061222	-0.002718
0.061888	-0.001969
0.062554	-0.001659
0.063219	-0.001453
0.063885	-0.001209
0.064551	-0.001341
0.065217	-0.001078
0.065883	-0.000898
0.066549	-3.9e-05
0.067214	0.000557
0.06788	0.001084
0.068546	0.001944
0.069212	0.002593
0.069878	0.00315
0.070544	0.00311
0.071209	0.002837
0.071875	0.003065
0.072541	0.002766
0.073207	0.002534
0.073873	0.002683
0.074539	0.003092
0.075205	0.00349
0.07587	0.004751
0.076536	0.005026
0.077202	0.00562
0.077868	0.005491
0.078534	0.005027
0.0792	0.004649
0.079865	0.004118
0.080531	0.004195
0.081197	0.003622
0.081863	0.004075
0.082529	0.00475
0.083194	0.00564
0.08386	0.006791
0.084526	0.007504
0.085192	0.007248
0.085858	0.00741
0.086524	0.008171
0.08719	0.01019
0.087856	0.011367
0.088521	0.012367
0.089187	0.013562
0.089853	0.014517
0.090519	0.016134
0.091185	0.017092
0.091851	0.017347
0.092516	0.01627
0.093182	0.016437
0.093848	0.01674
0.094514	0.016755
0.09518	0.01752
0.095845	0.017353
0.096511	0.017685
0.097177	0.017835
0.097843	0.01784
0.098509	0.017777
0.099175	0.01911
0.099841	0.019258
0.100507	0.01874
0.101172	0.018352
0.101838	0.017735
0.102504	0.01813
0.10317	0.01764
0.103836	0.01801
0.104501	0.01844
0.105167	0.017664
0.105833	0.016877
0.106499	0.017067
0.107165	0.016345
0.107831	0.015394
0.108497	0.015099
0.109162	0.013851
0.109828	0.014127
0.110494	0.014013
0.11116	0.014304
0.111826	0.014091
0.112492	0.014329
0.113158	0.014657
0.113823	0.015014
0.114489	0.015497
0.115155	0.015523
0.115821	0.015093
0.116487	0.014567
0.117152	0.013563
0.117818	0.012716
0.118484	0.012596
0.11915	0.012785
0.119816	0.012508
0.120482	0.011305
0.121148	0.009658
0.121813	0.009175
0.122479	0.008851
0.123145	0.007535
0.123811	0.007333
0.124477	0.005665
0.125143	0.005724
0.125808	0.005462
0.126474	0.005915
0.12714	0.006274
0.127806	0.005916
0.128472	0.005773
0.129138	0.005059
0.129803	0.00477
0.130469	0.004013
0.131135	0.003353
0.131801	0.003163
0.132467	0.002419
0.133133	0.00139
0.133799	0.000802
0.134464	0.000872
0.13513	0.001092
0.135796	0.001294
0.136462	0.000961
0.137128	0.000765
0.137794	0.001288
0.138459	0.000188
0.139125	-0.000318
0.139791	-7.1e-05
0.140457	0.000497
0.141123	-0.000366
0.141788	3.9e-05
0.142454	0.000424
0.14312	0.000489
0.143786	8.9e-05
0.144452	-0.001263
0.145118	-0.001541
0.145784	-0.00174
0.14645	-0.001524
0.147115	-0.002655
0.147781	-0.00169
0.148447	-0.002591
0.149113	-0.002188
0.149779	-0.002297
0.150445	-0.002346
0.15111	-0.001451
0.151776	-0.001855
0.152442	-0.002518
0.153108	-0.00285
0.153774	-0.00313
0.154439	-0.002683
0.155105	-0.003074
0.155771	-0.002579
0.156437	-0.002031
0.157103	-0.001464
0.157769	-0.001558
0.158435	-0.00099
0.159101	-0.001113
0.159766	-0.001274
0.160432	-0.001076
0.161098	-0.001632
0.161764	-0.001335
0.16243	-0.001681
0.163095	-0.000362
0.163761	-0.000946
0.164427	-0.000531
0.165093	-0.001342
0.165759	-0.000117
0.166425	-2.4e-05
0.167091	-0.000222
0.167756	-0.000517
0.168422	-0.000895
0.169088	-0.001807
0.169754	-0.001852
0.17042	-0.000814
0.171086	-0.001091
0.171751	-0.000415
0.172417	0.000169
0.173083	0.000804
0.173749	-1e-05
0.174415	0.001109
0.175081	0.001292
0.175746	0.001304
0.176412	0.001368
0.177078	0.001788
0.177744	0.0022
0.17841	0.002038
0.179076	0.001718
0.179742	0.001917
0.180407	0.002677
0.181073	0.001119
0.181739	0.001158
0.182405	0.000157
0.183071	-4.4e-05
0.183737	3.5e-05
0.184402	-0.001268
0.185068	-0.000939
0.185734	-2.3e-05
0.1864	8e-06
0.187066	-0.000449
0.187732	-4.3e-05
0.188397	0.000688
0.189063	0.000583
0.189729	0.000534
0.190395	0.000635
0.191061	0.001089
0.191727	0.001828
0.192393	0.002213
0.193058	0.001876
0.193724	0.00127
0.19439	0.001653
0.195056	0.000822
0.195722	0.000853
0.196388	-0.00106
0.197053	-0.000641
0.197719	-0.000604
0.198385	-0.000508
0.199051	-0.001891
0.199717	-0.001302
0.200382	-0.001276
0.201048	-0.000985
0.201714	-0.000989
0.20238	-0.000536
0.203046	-0.000305
0.203712	-0.001526
0.204378	-0.001149
0.205044	-0.001816
0.205709	-0.00229
0.206375	-0.002866
0.207041	-0.002441
0.207707	-0.001795
0.208373	-0.001747
0.209038	-0.001512
0.209704	-0.00056
0.21037	-0.000858
0.211036	-0.000557
0.211702	0.000504
0.212368	0.001115
0.213033	0.001284
0.213699	0.000257
0.214365	0.000688
0.215031	0.001368
0.215697	0.002276
0.216363	0.003202
0.217029	0.004575
0.217695	0.005813
0.21836	0.00651
0.219026	0.006434
0.219692	0.007535
0.220358	0.008809
0.221024	0.009199
0.221689	0.010601
0.222355	0.011564
0.223021	0.011613
0.223687	0.01264
0.224353	0.013279
0.225019	0.014547
0.225685	0.015198
0.22635	0.017152
0.227016	0.018802
0.227682	0.01959
0.228348	0.021411
0.229014	0.023781
0.22968	0.027043
0.230345	0.029985
0.231011	0.032858
0.231677	0.036222
0.232343	0.039795
0.233009	0.042777
0.233675	0.046201
0.23434	0.049867
0.235006	0.053694
0.235672	0.058091
0.236338	0.062506
0.237004	0.066437
0.23767	0.071551
0.238336	0.077267
0.239001	0.082641
0.239667	0.087808
0.240333	0.092629
0.240999	0.09708
0.241665	0.103124
0.242331	0.108484
0.242996	0.113708
0.243662	0.12004
0.244328	0.126739
0.244994	0.132651
0.24566	0.138663
0.246325	0.145076
0.246991	0.152674
0.247657	0.159658
0.248323	0.166797
0.248989	0.173381
0.249655	0.179453
0.250321	0.186298
0.250987	0.194055
0.251652	0.2007
0.252318	0.208243
0.252984	0.215508
0.25365	0.221705
0.254316	0.227959
0.254982	0.234452
0.255647	0.240851
0.256313	0.247619
0.256979	0.254519
0.257645	0.260944
0.258311	0.266979
0.258976	0.274242
0.259642	0.28081
0.260308	0.286683
0.260974	0.292921
0.26164	0.298927
0.262306	0.303924
0.262972	0.308527
0.263638	0.313286
0.264303	0.318097
0.264969	0.321956
0.265635	0.326291
0.266301	0.331504
0.266967	0.336511
0.267632	0.340356
0.268298	0.343973
0.268964	0.347387
0.26963	0.351003
0.270296	0.35439
0.270962	0.356922
0.271627	0.359553
0.272293	0.361922
0.272959	0.364722
0.273625	0.366997
0.274291	0.368488
0.274957	0.369958
0.275623	0.371375
0.276289	0.373023
0.276954	0.374042
0.27762	0.374497
0.278286	0.375129
0.278952	0.376157
0.279618	0.376976
0.280283	0.377448
0.280949	0.377238
0.281615	0.377566
0.282281	0.3784
0.282947	0.378674
0.283613	0.3778
0.284279	0.376903
0.284944	0.376898
0.28561	0.376185
0.286276	0.375575
0.286942	0.374923
0.287608	0.374409
0.288274	0.373436
0.288939	0.372587
0.289605	0.371859
0.290271	0.370713
0.290937	0.36928
0.291603	0.368292
0.292269	0.366844
0.292934	0.364809
0.2936	0.363635
0.294266	0.362654
0.294932	0.361309
0.295598	0.360336
0.296264	0.35984
0.29693	0.358597
0.297595	0.357469
0.298261	0.357107
0.298927	0.356415
0.299593	0.354467
0.300259	0.352144
0.300925	0.35036
0.30159	0.348755
0.302256	0.346987
0.302922	0.345179
0.303588	0.343173
0.304254	0.34121
0.304919	0.339382
0.305585	0.337981
0.306251	0.336459
0.306917	0.334949
0.307583	0.333643
0.308249	0.331837
0.308915	0.330499
0.309581	0.328729
0.310246	0.326692
0.310912	0.324868
0.311578	0.323347
0.312244	0.321841
0.31291	0.31984
0.313576	0.318046
0.314241	0.316197
0.314907	0.313671
0.315573	0.310796
0.316239	0.308006
0.316905	0.305654
0.31757	0.303055
0.318236	0.300747
0.318902	0.298616
0.319568	0.297008
0.320234	0.295907
0.3209	0.294579
0.321566	0.292912
0.322232	0.291153
0.322897	0.289564
0.323563	0.288267
0.324229	0.287337
0.324895	0.285613
0.325561	0.283695
0.326226	0.282314
0.326892	0.28105
0.327558	0.279786
0.328224	0.278474
0.32889	0.276336
0.329556	0.274231
0.330221	0.272308
0.330887	0.270428
0.331553	0.267718
0.332219	0.264965
0.332885	0.262833
0.333551	0.261764
0.334217	0.261129
0.334882	0.260403
0.335548	0.258461
0.336214	0.256937
0.33688	0.256166
0.337546	0.25447
0.338212	0.252455
0.338877	0.250666
0.339543	0.249104
0.340209	0.247312
0.340875	0.245817
0.341541	0.244168
0.342207	0.242683
0.342872	0.241623
0.343538	0.240668
0.344204	0.239216
0.34487	0.23848
0.345536	0.236666
0.346202	0.234816
0.346868	0.233429
0.347533	0.232248
0.348199	0.230559
0.348865	0.230284
0.349531	0.229957
0.350197	0.229575
0.350863	0.228485
0.351528	0.227515
0.352194	0.226015
0.35286	0.225397
0.353526	0.22421
0.354192	0.223184
0.354858	0.222302
0.355524	0.221033
0.356189	0.218673
0.356855	0.217214
0.357521	0.215954
0.358187	0.215165
0.358853	0.215178
0.359519	0.21285
0.360184	0.211758
0.36085	0.20975
0.361516	0.209391
0.362182	0.209001
0.362848	0.207785
0.363513	0.20751
0.364179	0.206863
0.364845	0.206266
0.365511	0.20507
0.366177	0.204081
0.366843	0.202779
0.367509	0.200781
0.368175	0.200198
0.36884	0.200388
0.369506	0.199445
0.370172	0.197405
0.370838	0.197674
0.371504	0.197345
0.372169	0.196163
0.372835	0.196131
0.373501	0.195453
0.374167	0.194737
0.374833	0.194173
0.375499	0.193175
0.376164	0.191878
0.37683	0.190412
0.377496	0.188402
0.378162	0.185913
0.378828	0.185362
0.379494	0.184317
0.38016	0.183612
0.380826	0.183305
0.381491	0.181811
0.382157	0.181054
0.382823	0.179205
0.383489	0.178983
0.384155	0.178721
0.38482	0.178422
0.385486	0.178027
0.386152	0.176299
0.386818	0.175175
0.387484	0.173482
0.38815	0.171957
0.388815	0.171117
0.389481	0.1704
0.390147	0.169566
0.390813	0.168777
0.391479	0.167655
0.392145	0.167149
0.392811	0.167808
0.393476	0.166967
0.394142	0.166388
0.394808	0.164882
0.395474	0.164118
0.39614	0.164143
0.396806	0.163036
0.397471	0.161785
0.398137	0.161267
0.398803	0.161063
0.399469	0.161096
0.400135	0.160449
0.400801	0.160058
0.401466	0.158598
0.402132	0.157012
0.402798	0.155548
0.403464	0.154202
0.40413	0.15343
0.404796	0.152667
0.405462	0.151691
0.406127	0.150261
0.406793	0.148914
0.407459	0.148262
0.408125	0.147697
0.408791	0.14645
0.409456	0.145269
0.410122	0.144568
0.410788	0.14406
0.411454	0.14405
0.41212	0.143511
0.412786	0.143356
0.413452	0.143526
0.414118	0.142645
0.414783	0.14183
0.415449	0.141363
0.416115	0.139888
0.416781	0.139871
0.417447	0.139288
0.418113	0.138845
0.418778	0.138377
0.419444	0.137457
0.42011	0.136821
0.420776	0.135903
0.421442	0.135159
0.422107	0.134861
0.422773	0.134573
0.423439	0.13437
0.424105	0.134001
0.424771	0.132739
0.425437	0.131695
0.426103	0.131234
0.426769	0.129786
0.427434	0.128486
0.4281	0.127682
0.428766	0.127102
0.429432	0.126652
0.430098	0.125533
0.430763	0.124757
0.431429	0.124677
0.432095	0.124762
0.432761	0.124584
0.433427	0.123867
0.434093	0.123229
0.434758	0.122515
0.435424	0.121751
0.43609	0.121827
0.436756	0.121149
0.437422	0.121275
0.438088	0.120991
0.438754	0.120064
0.43942	0.119619
0.440085	0.119637
0.440751	0.119159
0.441417	0.118178
0.442083	0.117679
0.442749	0.117415
0.443414	0.117209
0.44408	0.116691
0.444746	0.116636
0.445412	0.1169
0.446078	0.116846
0.446744	0.116148
0.447409	0.115462
0.448075	0.114887
0.448741	0.113997
0.449407	0.11408
0.450073	0.113301
0.450739	0.113142
0.451405	0.112362
0.45207	0.111193
0.452736	0.110353
0.453402	0.109241
0.454068	0.108319
0.454734	0.108186
0.4554	0.107232
0.456065	0.10671
0.456731	0.105934
0.457397	0.10479
0.458063	0.104285
0.458729	0.104339
0.459395	0.103341
0.46006	0.10337
0.460726	0.102801
0.461392	0.103014
0.462058	0.103134
0.462724	0.10272
0.46339	0.10271
0.464056	0.10238
0.464721	0.102393
0.465387	0.101793
0.466053	0.1013
0.466719	0.100623
0.467385	0.099943
0.46805	0.100353
0.468716	0.100918
0.469382	0.100224
0.470048	0.100247
0.470714	0.100275
0.47138	0.099897
0.472046	0.099533
0.472712	0.099364
0.473377	0.099186
0.474043	0.099209
0.474709	0.098676
0.475375	0.098206
0.476041	0.098182
0.476707	0.098182
0.477372	0.09746
0.478038	0.097143
0.478704	0.096208
0.47937	0.09577
0.480036	0.095216
0.480701	0.094174
0.481367	0.093767
0.482033	0.093454
0.482699	0.093263
0.483365	0.094109
0.484031	0.09372
0.484697	0.093653
0.485363	0.09302
0.486028	0.092897
0.486694	0.092777
0.48736	0.093019
0.488026	0.092514
0.488692	0.092704
0.489357	0.092398
0.490023	0.09212
0.490689	0.091986
0.491355	0.091917
0.492021	0.091479
0.492687	0.091029
0.493352	0.091003
0.494018	0.091257
0.494684	0.090412
0.49535	0.090262
0.496016	0.08998
0.496682	0.089919
0.497348	0.08942
0.498013	0.08863
0.498679	0.087914
0.499345	0.087172
0.500011	0.087222
0.500677	0.087536
0.501343	0.086809
0.502008	0.085799
0.502674	0.085649
0.50334	0.084971
0.504006	0.084394
0.504672	0.083845
0.505338	0.082957
0.506003	0.082198
0.506669	0.081189
0.507335	0.080179
0.508001	0.079494
0.508667	0.079504
0.509333	0.078392
0.509999	0.077117
0.510664	0.076702
0.51133	0.076366
0.511996	0.075927
0.512662	0.075055
0.513328	0.074381
0.513994	0.074431
0.514659	0.07431
0.515325	0.07418
0.515991	0.073702
0.516657	0.072213
0.517323	0.070938
0.517989	0.070291
0.518654	0.070264
0.51932	0.070019
0.519986	0.069617
0.520652	0.069216
0.521318	0.069163
0.521984	0.06895
0.52265	0.068046
0.523315	0.067528
0.523981	0.067771
0.524647	0.06776
0.525313	0.067466
0.525979	0.067168
0.526644	0.065957
0.52731	0.064926
0.527976	0.065019
0.528642	0.065038
0.529308	0.064977
0.529974	0.064593
0.53064	0.063752
0.531305	0.062935
0.531971	0.062907
0.532637	0.062847
0.533303	0.062129
0.533969	0.061266
0.534635	0.060566
0.5353	0.059552
0.535966	0.059032
0.536632	0.058497
0.537298	0.057937
0.537964	0.058133
0.53863	0.058332
0.539295	0.058708
0.539961	0.05845
0.540627	0.05848
0.541293	0.058661
0.541959	0.058306
0.542625	0.057898
0.543291	0.058204
0.543957	0.058472
0.544622	0.058333
0.545288	0.058785
0.545954	0.058831
0.54662	0.058867
0.547286	0.059277
0.547951	0.059397
0.548617	0.059001
0.549283	0.058479
0.549949	0.059108
0.550615	0.059829
0.551281	0.059662
0.551946	0.059389
0.552612	0.059474
0.553278	0.059534
0.553944	0.059408
0.55461	0.058774
0.555276	0.058324
0.555942	0.058677
0.556607	0.059046
0.557273	0.058389
0.557939	0.057899
0.558605	0.057897
0.559271	0.057868
0.559937	0.058429
0.560602	0.058598
0.561268	0.058243
0.561934	0.057359
0.5626	0.057369
0.563266	0.057261
0.563932	0.057067
0.564597	0.057177
0.565263	0.057323
0.565929	0.057349
0.566595	0.057573
0.567261	0.057389
0.567927	0.057234
0.568593	0.057611
0.569258	0.05737
0.569924	0.057381
0.57059	0.057358
0.571256	0.056792
0.571922	0.055555
0.572587	0.05475
0.573253	0.054803
0.573919	0.054892
0.574585	0.054413
0.575251	0.054511
0.575917	0.054834
0.576583	0.053814
0.577248	0.053669
0.577914	0.052919
0.57858	0.052223
0.579246	0.052397
0.579912	0.052189
0.580578	0.052239
0.581244	0.051698
0.581909	0.051731
0.582575	0.051991
0.583241	0.05195
0.583907	0.051368
0.584573	0.05134
0.585238	0.051418
0.585904	0.050958
0.58657	0.050338
0.587236	0.050038
0.587902	0.049961
0.588568	0.050289
0.589234	0.050137
0.589899	0.049497
0.590565	0.049728
0.591231	0.049589
0.591897	0.050074
0.592563	0.050079
0.593229	0.049956
0.593894	0.0501
0.59456	0.049916
0.595226	0.049589
0.595892	0.048316
0.596558	0.048182
0.597224	0.047846
0.597889	0.046935
0.598555	0.045991
0.599221	0.045717
0.599887	0.044994
0.600553	0.045002
0.601219	0.04561
0.601885	0.045848
0.602551	0.045257
0.603216	0.046366
0.603882	0.045816
0.604548	0.04604
0.605214	0.046432
0.60588	0.047347
0.606545	0.047161
0.607211	0.046827
0.607877	0.046976
0.608543	0.046133
0.609209	0.045504
0.609875	0.046028
0.61054	0.045212
0.611206	0.045554
0.611872	0.045436
0.612538	0.045575
0.613204	0.045614
0.61387	0.044357
0.614536	0.044114
0.615201	0.043613
0.615867	0.043804
0.616533	0.042789
0.617199	0.042202
0.617865	0.041993
0.618531	0.040932
0.619196	0.040702
0.619862	0.040736
0.620528	0.041169
0.621194	0.041488
0.62186	0.04113
0.622526	0.040481
0.623191	0.039915
0.623857	0.039975
0.624523	0.039918
0.625189	0.039363
0.625855	0.03879
0.626521	0.038557
0.627187	0.037975
0.627852	0.037092
0.628518	0.037253
0.629184	0.037732
0.62985	0.037623
0.630516	0.037735
0.631181	0.03835
0.631847	0.03842
0.632513	0.037966
0.633179	0.037991
0.633845	0.037815
0.634511	0.037576
0.635177	0.037006
0.635842	0.037173
0.636508	0.037219
0.637174	0.037453
0.63784	0.037946
0.638506	0.037698
0.639172	0.036408
0.639838	0.036629
0.640503	0.036608
0.641169	0.036601
0.641835	0.037099
0.642501	0.037307
0.643167	0.036754
0.643832	0.036564
0.644498	0.036478
0.645164	0.036259
0.64583	0.036031
0.646496	0.036108
0.647162	0.036261
0.647828	0.035932
0.648493	0.035285
0.649159	0.034925
0.649825	0.03541
0.650491	0.035588
0.651157	0.035215
0.651823	0.035257
0.652488	0.035556
0.653154	0.03519
0.65382	0.034947
0.654486	0.034596
0.655152	0.034114
0.655818	0.034578
0.656483	0.034366
0.657149	0.033509
0.657815	0.03232
0.658481	0.032033
0.659147	0.032456
0.659813	0.03227
0.660479	0.032108
0.661144	0.031893
0.66181	0.030739
0.662476	0.030239
0.663142	0.030447
0.663808	0.029983
0.664474	0.028454
0.665139	0.02786
0.665805	0.027755
0.666471	0.027459
0.667137	0.026695
0.667803	0.026514
0.668469	0.02655
0.669134	0.025929
0.6698	0.025146
0.670466	0.0244
0.671132	0.023365
0.671798	0.023557
0.672464	0.023834
0.67313	0.023646
0.673795	0.02294
0.674461	0.022382
0.675127	0.022214
0.675793	0.022646
0.676459	0.022731
0.677125	0.023168
0.67779	0.023111
0.678456	0.022802
0.679122	0.022756
0.679788	0.022791
0.680454	0.023107
0.68112	0.023402
0.681785	0.023294
0.682451	0.023069
0.683117	0.0224
0.683783	0.022175
0.684449	0.022913
0.685115	0.02373
0.685781	0.022732
0.686446	0.021957
0.687112	0.022113
0.687778	0.021445
0.688444	0.021756
0.68911	0.021615
0.689775	0.021363
0.690441	0.022291
0.691107	0.022269
0.691773	0.022859
0.692439	0.022363
0.693105	0.021587
0.693771	0.02173
0.694436	0.022182
0.695102	0.022619
0.695768	0.023298
0.696434	0.024189
0.6971	0.024713
0.697766	0.024533
0.698431	0.024509
0.699097	0.025094
0.699763	0.025453
0.700429	0.025316
0.701095	0.025439
0.701761	0.026371
0.702426	0.026995
0.703092	0.02666
0.703758	0.026504
0.704424	0.026226
0.70509	0.026807
0.705756	0.027081
0.706422	0.027037
0.707087	0.026537
0.707753	0.026389
0.708419	0.026515
0.709085	0.026485
0.709751	0.02611
0.710417	0.025657
0.711082	0.026302
0.711748	0.026123
0.712414	0.026326
0.71308	0.026229
0.713746	0.025844
0.714412	0.025636
0.715077	0.025437
0.715743	0.025894
0.716409	0.025987
0.717075	0.025948
0.717741	0.026245
0.718407	0.025626
0.719073	0.025157
0.719738	0.024862
0.720404	0.024958
0.72107	0.025071
0.721736	0.02457
0.722402	0.024575
0.723068	0.02545
0.723733	0.025148
0.724399	0.024039
0.725065	0.023816
0.725731	0.02333
0.726397	0.023195
0.727063	0.023144
0.727728	0.022762
0.728394	0.02258
0.72906	0.021941
0.729726	0.022061
0.730392	0.021204
0.731058	0.020868
0.731724	0.020998
0.732389	0.02138
0.733055	0.021097
0.733721	0.020583
0.734387	0.020192
0.735053	0.019942
0.735718	0.019022
0.736384	0.01849
0.73705	0.018177
0.737716	0.01836
0.738382	0.018016
0.739048	0.017727
0.739714	0.017622
0.740379	0.017233
0.741045	0.016464
0.741711	0.015748
0.742377	0.016356
0.743043	0.017038
0.743709	0.016831
0.744375	0.015705
0.74504	0.014682
0.745706	0.014862
0.746372	0.015117
0.747038	0.014727
0.747704	0.014169
0.748369	0.013968
0.749035	0.014199
0.749701	0.014784
0.750367	0.014925
0.751033	0.015387
0.751699	0.015209
0.752365	0.015176
0.75303	0.015657
0.753696	0.015724
0.754362	0.015658
0.755028	0.015752
0.755694	0.015181
0.75636	0.01412
0.757025	0.014488
0.757691	0.015674
0.758357	0.015398
0.759023	0.015615
0.759689	0.015594
0.760355	0.015548
0.76102	0.015617
0.761686	0.015478
0.762352	0.015653
0.763018	0.015159
0.763684	0.015062
0.76435	0.014796
0.765016	0.01486
0.765681	0.014686
0.766347	0.015085
0.767013	0.014692
0.767679	0.014892
0.768345	0.014837
0.769011	0.014922
0.769676	0.015383
0.770342	0.016147
0.771008	0.016652
0.771674	0.016921
0.77234	0.017398
0.773006	0.018006
0.773671	0.018159
0.774337	0.018323
0.775003	0.019181
0.775669	0.018796
0.776335	0.018434
0.777001	0.019016
0.777667	0.019694
0.778332	0.019519
0.778998	0.01862
0.779664	0.018541
0.78033	0.018507
0.780996	0.018604
0.781662	0.018619
0.782327	0.017338
0.782993	0.016937
0.783659	0.016847
0.784325	0.016045
0.784991	0.015757
0.785657	0.015576
0.786322	0.015448
0.786988	0.016098
0.787654	0.015747
0.78832	0.015999
0.788986	0.016466
0.789652	0.017785
0.790318	0.017103
0.790983	0.016278
0.791649	0.016863
0.792315	0.016815
0.792981	0.01691
0.793647	0.017112
0.794312	0.016897
0.794978	0.016917
0.795644	0.017866
0.79631	0.01765
0.796976	0.017222
0.797642	0.017752
0.798308	0.018193
0.798973	0.01806
0.799639	0.017508
0.800305	0.017656
0.800971	0.018342
0.801637	0.018407
0.802303	0.018521
0.802969	0.018337
0.803634	0.017951
0.8043	0.017497
0.804966	0.017566
0.805632	0.016667
0.806298	0.016333
0.806963	0.017017
0.807629	0.017942
0.808295	0.017334
0.808961	0.016754
0.809627	0.016707
0.810293	0.016434
0.810959	0.015887
0.811624	0.016782
0.81229	0.016528
0.812956	0.016353
0.813622	0.015827
0.814288	0.014817
0.814954	0.014984
0.815619	0.015512
0.816285	0.015412
0.816951	0.015285
0.817617	0.015019
0.818283	0.015468
0.818949	0.016116
0.819614	0.016505
0.82028	0.016344
0.820946	0.016612
0.821612	0.016695
0.822278	0.016649
0.822944	0.01521
0.82361	0.015159
0.824275	0.01504
0.824941	0.01462
0.825607	0.015262
0.826273	0.014995
0.826939	0.014873
0.827605	0.01415
0.82827	0.014099
0.828936	0.013037
0.829602	0.012635
0.830268	0.012904
0.830934	0.012249
0.8316	0.011217
0.832265	0.012452
0.832931	0.012528
0.833597	0.013684
0.834263	0.013765
0.834929	0.013604
0.835595	0.013574
0.836261	0.01372
0.836926	0.013928
0.837592	0.013908
0.838258	0.014098
0.838924	0.013474
0.83959	0.012646
0.840255	0.0124
0.840921	0.011772
0.841587	0.01206
0.842253	0.012344
0.842919	0.012606
0.843585	0.013028
0.844251	0.013693
0.844916	0.012865
0.845582	0.013349
0.846248	0.013434
0.846914	0.013939
0.84758	0.01384
0.848246	0.012884
0.848912	0.012434
0.849577	0.012233
0.850243	0.012369
0.850909	0.012434
0.851575	0.012542
0.852241	0.012285
0.852906	0.012203
0.853572	0.01192
0.854238	0.011527
0.854904	0.011004
0.85557	0.010721
0.856236	0.010953
0.856902	0.011135
0.857567	0.01109
0.858233	0.01084
0.858899	0.010347
0.859565	0.010591
0.860231	0.010947
0.860897	0.011227
0.861562	0.011067
0.862228	0.011334
0.862894	0.011861
0.86356	0.012006
0.864226	0.011941
0.864892	0.012028
0.865557	0.011628
0.866223	0.010999
0.866889	0.009736
0.867555	0.008816
0.868221	0.008586
0.868887	0.008368
0.869553	0.007919
0.870218	0.007892
0.870884	0.007602
0.87155	0.007263
0.872216	0.00769
0.872882	0.007618
0.873548	0.006989
0.874213	0.006744
0.874879	0.006551
0.875545	0.00571
0.876211	0.00449
0.876877	0.003374
0.877543	0.003262
0.878208	0.002923
0.878874	0.002284
0.87954	0.002373
0.880206	0.002232
0.880872	0.00267
0.881538	0.003468
0.882204	0.003326
0.882869	0.002772
0.883535	0.002829
0.884201	0.002465
0.884867	0.001177
0.885533	0.000444
0.886199	0.000282
0.886864	0.000187
0.88753	0.000455
0.888196	0.000748
0.888862	0.000964
0.889528	0.000765
0.890194	0.000759
0.890859	0.001307
0.891525	0.001815
0.892191	0.002297
0.892857	0.002238
0.893523	0.00233
0.894189	0.002966
0.894855	0.002655
0.89552	0.001983
0.896186	0.001207
0.896852	0.001772
0.897518	0.002079
0.898184	0.001315
0.898849	0.000874
0.899515	0.001056
0.900181	0.001072
0.900847	0.001685
0.901513	0.002141
0.902179	0.00228
0.902845	0.001824
0.90351	0.001451
0.904176	0.001989
0.904842	0.001932
0.905508	0.001129
0.906174	0.000319
0.90684	0.000682
0.907506	0.000607
0.908171	0.000721
0.908837	0.000987
0.909503	0.00178
0.910169	0.001917
0.910835	0.002091
0.9115	0.002387
0.912166	0.001489
0.912832	0.001099
0.913498	0.001065
0.914164	0.00115
0.91483	0.001221
0.915496	0.001801
0.916161	0.001944
0.916827	0.002155
0.917493	0.001955
0.918159	0.002557
0.918825	0.002128
0.919491	0.001795
0.920156	0.002335
0.920822	0.002056
0.921488	0.002911
0.922154	0.002333
0.92282	0.001606
0.923486	0.000994
0.924151	-0.000283
0.924817	-0.001278
0.925483	-0.000897
0.926149	-0.000898
0.926815	-0.001423
0.927481	-0.002473
0.928147	-0.002235
0.928812	-0.002095
0.929478	-0.002286
0.930144	-0.003689
0.93081	-0.003452
0.931476	-0.003813
0.932142	-0.00418
0.932807	-0.004689
0.933473	-0.004608
0.934139	-0.006518
0.934805	-0.007971
0.935471	-0.008443
0.936137	-0.008269
0.936802	-0.008637
0.937468	-0.008283
0.938134	-0.007796
0.9388	-0.006824
0.939466	-0.006979
0.940132	-0.007358
0.940798	-0.007489
0.941463	-0.008162
0.942129	-0.009008
0.942795	-0.00962
0.943461	-0.009714
0.944127	-0.010406
0.944793	-0.010389
0.945458	-0.009601
0.946124	-0.009759
0.94679	-0.009114
0.947456	-0.009662
0.948122	-0.010159
0.948788	-0.010841
0.949453	-0.011346
0.950119	-0.011648
0.950785	-0.011178
0.951451	-0.011122
0.952117	-0.011801
0.952783	-0.01252
0.953449	-0.013376
0.954114	-0.014478
0.95478	-0.015589
0.955446	-0.015098
0.956112	-0.014317
0.956778	-0.014402
0.957443	-0.014224
0.958109	-0.014517
0.958775	-0.015402
0.959441	-0.015467
0.960107	-0.015228
0.960773	-0.014963
0.961439	-0.014571
0.962104	-0.014374
0.96277	-0.014052
0.963436	-0.013263
0.964102	-0.013935
0.964768	-0.0131
0.965434	-0.013228
0.9661	-0.013303
0.966765	-0.013452
0.967431	-0.011973
0.968097	-0.011313
0.968763	-0.010683
0.969429	-0.011234
0.970094	-0.011608
0.97076	-0.011935
0.971426	-0.0125
0.972092	-0.013349
0.972758	-0.013174
0.973424	-0.012248
0.97409	-0.011672
0.974755	-0.011185
0.975421	-0.010672
0.976087	-0.010294
0.976753	-0.010559
0.977419	-0.010555
0.978085	-0.009825
0.97875	-0.009283
0.979416	-0.00932
0.980082	-0.008662
0.980748	-0.010135
0.981414	-0.01026
0.98208	-0.009768
0.982745	-0.009399
0.983411	-0.009183
0.984077	-0.009065
0.984743	-0.008513
0.985409	-0.008963
0.986075	-0.008724
0.986741	-0.008118
0.987406	-0.008066
0.988072	-0.008001
0.988738	-0.007401
0.989404	-0.007535
0.99007	-0.007705
0.990736	-0.007366
0.991401	-0.00663
0.992067	-0.006505
0.992733	-0.006337
0.993399	-0.005917
0.994065	-0.005911
0.994731	-0.005895
0.995396	-0.006142
0.996062	-0.006385
0.996728	-0.005774
0.997394	-0.005576
0.99806	-0.005799
0.998726	-0.005471
0.999392	-0.005184
1.00006	-0.004929
1.00072	-0.004563
1.00139	-0.004739
1.00205	-0.005706
1.00272	-0.006007
1.00339	-0.005416
1.00405	-0.004709
1.00472	-0.004493
1.00538	-0.004543
1.00605	-0.004216
1.00672	-0.004552
1.00738	-0.005411
1.00805	-0.005677
1.00871	-0.006468
1.00938	-0.006261
1.01005	-0.006137
1.01071	-0.005826
1.01138	-0.005678
1.01204	-0.006157
1.01271	-0.006826
1.01337	-0.006662
1.01404	-0.00629
1.01471	-0.005142
1.01537	-0.004777
1.01604	-0.004695
1.0167	-0.004345
1.01737	-0.004457
1.01804	-0.00507
1.0187	-0.005332
1.01937	-0.005121
1.02003	-0.005603
1.0207	-0.0052
1.02136	-0.004653
1.02203	-0.00426
1.0227	-0.003958
1.02336	-0.003534
1.02403	-0.003952
1.02469	-0.004555
1.02536	-0.004828
1.02602	-0.004582
1.02669	-0.00479
1.02736	-0.004855
1.02802	-0.004778
1.02869	-0.00479
1.02935	-0.00493
1.03002	-0.004934
1.03069	-0.005281
1.03135	-0.005315
1.03202	-0.005618
1.03268	-0.006274
1.03335	-0.006176
1.03401	-0.006023
1.03468	-0.006975
1.03535	-0.007115
1.03601	-0.007154
1.03668	-0.007923
1.03734	-0.007929
1.03801	-0.008043
1.03868	-0.00798
1.03934	-0.007453
1.04001	-0.006711
1.04067	-0.005956
1.04134	-0.005966
1.04201	-0.005643
1.04267	-0.006092
1.04334	-0.006011
1.044	-0.005799
1.04467	-0.005755
1.04533	-0.006445
1.046	-0.00613
1.04667	-0.006535
1.04733	-0.007096
1.048	-0.007613
1.04866	-0.008474
1.04933	-0.009235
1.05	-0.009736
1.05066	-0.009626
1.05133	-0.008779
1.05199	-0.0086
1.05266	-0.00885
1.05332	-0.007964
1.05399	-0.007232
1.05466	-0.006873
1.05532	-0.006924
1.05599	-0.007355
1.05665	-0.00784
1.05732	-0.007716
1.05799	-0.007376
1.05865	-0.007629
1.05932	-0.00855
1.05998	-0.009094
1.06065	-0.009117
1.06132	-0.009032
1.06198	-0.009201
1.06265	-0.009183
1.06331	-0.009505
1.06398	-0.009865
1.06464	-0.010333
1.06531	-0.010606
1.06598	-0.010647
1.06664	-0.011172
1.06731	-0.011438
1.06797	-0.010811
1.06864	-0.009877
1.0693	-0.009418
1.06997	-0.009045
1.07064	-0.00876
1.0713	-0.009235
1.07197	-0.009774
1.07263	-0.010142
1.0733	-0.011008
1.07397	-0.011966
1.07463	-0.012307
1.0753	-0.012758
1.07596	-0.01286
1.07663	-0.012869
1.07729	-0.012846
1.07796	-0.01263
1.07863	-0.011527
1.07929	-0.011299
1.07996	-0.011766
1.08062	-0.011916
1.08129	-0.012045
1.08196	-0.012038
1.08262	-0.012164
1.08329	-0.0122
1.08395	-0.012186
1.08462	-0.012453
1.08529	-0.012841
1.08595	-0.012621
1.08662	-0.013101
1.08728	-0.01424
1.08795	-0.015093
1.08861	-0.015106
1.08928	-0.014858
1.08995	-0.014808
1.09061	-0.014607
1.09128	-0.014277
1.09194	-0.013431
1.09261	-0.012482
1.09327	-0.012173
1.09394	-0.012575
1.09461	-0.013552
1.09527	-0.01364
1.09594	-0.012934
1.0966	-0.012811
1.09727	-0.012686
1.09794	-0.011936
1.0986	-0.011275
1.09927	-0.010803
1.09993	-0.010305
1.1006	-0.010102
1.10126	-0.01103
1.10193	-0.012044
1.1026	-0.011867
1.10326	-0.012204
1.10393	-0.012525
1.10459	-0.012082
1.10526	-0.012174
1.10593	-0.012505
1.10659	-0.011672
1.10726	-0.011227
1.10792	-0.011287
1.10859	-0.010817
1.10926	-0.011085
1.10992	-0.011777
1.11059	-0.011905
1.11125	-0.012373
1.11192	-0.01313
1.11258	-0.012985
1.11325	-0.012725
1.11392	-0.012255
1.11458	-0.012214
1.11525	-0.012167
1.11591	-0.012048
1.11658	-0.011615
1.11725	-0.011122
1.11791	-0.011018
1.11858	-0.011406
1.11924	-0.011601
1.11991	-0.011144
1.12057	-0.010296
1.12124	-0.010486
1.12191	-0.011125
1.12257	-0.009853
1.12324	-0.008978
1.1239	-0.009677
1.12457	-0.010398
1.12523	-0.010788
1.1259	-0.010647
1.12657	-0.011074
1.12723	-0.011067
1.1279	-0.010767
1.12857	-0.010578
1.12923	-0.011548
1.1299	-0.012408
1.13056	-0.0126
1.13123	-0.012957
1.13189	-0.013412
1.13256	-0.013674
1.13322	-0.01369
1.13389	-0.013564
1.13456	-0.013147
1.13522	-0.013275
1.13589	-0.013985
1.13655	-0.014573
1.13722	-0.014933
1.13789	-0.015131
1.13855	-0.015553
1.13922	-0.015922
1.13988	-0.016324
1.14055	-0.016267
1.14122	-0.0161
1.14188	-0.01637
1.14255	-0.015981
1.14321	-0.016276
1.14388	-0.01705
1.14454	-0.016219
1.14521	-0.016473
1.14588	-0.017337
1.14654	-0.017566
1.14721	-0.01823
1.14787	-0.018207
1.14854	-0.017708
1.14921	-0.017709
1.14987	-0.017795
1.15054	-0.019079
1.1512	-0.019027
1.15187	-0.019086
1.15254	-0.018866
1.1532	-0.019512
1.15387	-0.019824
1.15453	-0.019265
1.1552	-0.019236
1.15586	-0.02153
1.15653	-0.02273
1.1572	-0.022026
1.15786	-0.021919
1.15853	-0.022209
1.15919	-0.022875
1.15986	-0.022588
1.16053	-0.023025
1.16119	-0.022265
1.16186	-0.022714
1.16252	-0.023225
1.16319	-0.023131
1.16385	-0.023735
1.16452	-0.023365
1.16519	-0.023668
1.16585	-0.023519
1.16652	-0.023929
1.16718	-0.023851
1.16785	-0.023411
1.16851	-0.023648
1.16918	-0.023417
1.16985	-0.024147
1.17051	-0.024532
1.17118	-0.024011
1.17184	-0.023661
1.17251	-0.022592
1.17318	-0.022387
1.17384	-0.022422
1.17451	-0.02243
1.17517	-0.022566
1.17584	-0.02208
1.1765	-0.020965
1.17717	-0.020813
1.17784	-0.022195
1.1785	-0.022295
1.17917	-0.021741
1.17983	-0.022004
1.1805	-0.022421
1.18117	-0.022796
1.18183	-0.022985
1.1825	-0.023479
1.18316	-0.02363
1.18383	-0.023376
1.1845	-0.024006
1.18516	-0.024184
1.18583	-0.025196
1.18649	-0.026477
1.18716	-0.027
1.18782	-0.027054
1.18849	-0.026397
1.18916	-0.026261
1.18982	-0.026297
1.19049	-0.027145
1.19115	-0.027533
1.19182	-0.027436
1.19249	-0.027217
1.19315	-0.027651
1.19382	-0.028248
1.19448	-0.028496
1.19515	-0.027761
1.19582	-0.027432
1.19648	-0.027347
1.19715	-0.027223
1.19781	-0.027293
1.19848	-0.027293
1.19914	-0.027221
1.19981	-0.02715
1.20047	-0.02745
1.20114	-0.027489
1.20181	-0.027266
1.20247	-0.02668
1.20314	-0.025582
1.2038	-0.025773
1.20447	-0.025906
1.20514	-0.025638
1.2058	-0.026676
1.20647	-0.027805
1.20713	-0.028127
1.2078	-0.027857
1.20847	-0.027652
1.20913	-0.028123
1.2098	-0.02859
1.21046	-0.028238
1.21113	-0.027972
1.21179	-0.02816
1.21246	-0.028121
1.21313	-0.027762
1.21379	-0.026971
1.21446	-0.026691
1.21512	-0.026317
1.21579	-0.026221
1.21646	-0.027315
1.21712	-0.028321
1.21779	-0.028138
1.21845	-0.027736
1.21912	-0.026942
1.21978	-0.026285
1.22045	-0.025958
1.22112	-0.026514
1.22178	-0.026968
1.22245	-0.027196
1.22311	-0.026877
1.22378	-0.02618
1.22445	-0.026525
1.22511	-0.027207
1.22578	-0.026645
1.22644	-0.025667
1.22711	-0.024934
1.22778	-0.025271
1.22844	-0.025811
1.22911	-0.024886
1.22977	-0.024748
1.23044	-0.025267
1.2311	-0.024635
1.23177	-0.024589
1.23244	-0.025058
1.2331	-0.025523
1.23377	-0.025581
1.23443	-0.02612
1.2351	-0.02678
1.23577	-0.027101
1.23643	-0.026613
1.2371	-0.025853
1.23776	-0.026394
1.23843	-0.026125
1.23909	-0.025253
1.23976	-0.024408
1.24043	-0.024337
1.24109	-0.024858
1.24176	-0.025861
1.24242	-0.025769
1.24309	-0.025843
1.24375	-0.026554
1.24442	-0.026871
1.24509	-0.026755
1.24575	-0.025617
1.24642	-0.025462
1.24708	-0.02602
1.24775	-0.026304
1.24842	-0.026645
1.24908	-0.02708
1.24975	-0.027047
1.25041	-0.02634
1.25108	-0.025959
1.25175	-0.026016
1.25241	-0.02571
1.25308	-0.026188
1.25374	-0.026025
1.25441	-0.025873
1.25507	-0.025045
1.25574	-0.025118
1.25641	-0.024849
1.25707	-0.025768
1.25774	-0.025418
1.2584	-0.025322
1.25907	-0.025651
1.25974	-0.026575
1.2604	-0.026857
1.26107	-0.027099
1.26173	-0.027835
1.2624	-0.027619
1.26306	-0.028757
1.26373	-0.029181
1.2644	-0.028768
1.26506	-0.02918
1.26573	-0.029158
1.26639	-0.028017
1.26706	-0.027494
1.26772	-0.027495
1.26839	-0.026865
1.26906	-0.026095
1.26972	-0.025856
1.27039	-0.026203
1.27106	-0.026782
1.27172	-0.027211
1.27239	-0.027045
1.27305	-0.027351
1.27372	-0.028461
1.27438	-0.028809
1.27505	-0.0287
1.27571	-0.02956
1.27638	-0.028513
1.27705	-0.029109
1.27771	-0.029746
1.27838	-0.0292
1.27904	-0.028594
1.27971	-0.028819
1.28038	-0.029874
1.28104	-0.029751
1.28171	-0.028676
1.28237	-0.028804
1.28304	-0.027776
1.28371	-0.026733
1.28437	-0.026005
1.28504	-0.025799
1.2857	-0.025087
1.28637	-0.025316
1.28703	-0.024221
1.2877	-0.024539
1.28837	-0.025478
1.28903	-0.026145
1.2897	-0.025923
1.29036	-0.025441
1.29103	-0.025421
1.2917	-0.026117
1.29236	-0.025824
1.29303	-0.025096
1.29369	-0.024252
1.29436	-0.024562
1.29503	-0.024876
1.29569	-0.024658
1.29636	-0.024798
1.29702	-0.023994
1.29769	-0.024297
1.29835	-0.024093
1.29902	-0.024018
1.29969	-0.025066
1.30035	-0.026447
1.30102	-0.025939
1.30168	-0.025897
1.30235	-0.026106
1.30302	-0.025774
1.30368	-0.025947
1.30435	-0.025466
1.30501	-0.025791
1.30568	-0.025766
1.30634	-0.025865
1.30701	-0.024864
1.30768	-0.024633
1.30834	-0.024945
1.30901	-0.024229
1.30967	-0.023639
1.31034	-0.023238
1.311	-0.023119
1.31167	-0.023184
1.31234	-0.02288
1.313	-0.022839
1.31367	-0.02288
1.31433	-0.022792
1.315	-0.023928
1.31567	-0.024383
1.31633	-0.025143
1.317	-0.025536
1.31766	-0.02556
1.31833	-0.025961
1.31899	-0.026668
1.31966	-0.027088
1.32033	-0.028098
1.32099	-0.027518
1.32166	-0.026509
1.32232	-0.02645
1.32299	-0.026662
1.32366	-0.02735
1.32432	-0.028034
1.32499	-0.028114
1.32565	-0.028777
1.32632	-0.029693
1.32699	-0.030397
1.32765	-0.030372
1.32832	-0.030941
1.32898	-0.030908
1.32965	-0.031359
[truncated: 39,155 more rows]

## Sheet: ED Fig. 4h
ED Fig 4h
		DspE WT Beta barrel
ml	mAU
4.9e-05	-0.003828
0.000715	-0.004015
0.001381	-0.004186
0.002047	-0.003565
0.002712	-0.003708
0.003378	-0.003291
0.004044	-0.002823
0.00471	-0.003413
0.005376	-0.00318
0.006042	-0.002817
0.006707	-0.002284
0.007373	-0.002399
0.008039	-0.00184
0.008705	-0.002418
0.009371	-0.003397
0.010037	-0.003492
0.010703	-0.002455
0.011369	-0.002127
0.012034	-0.003192
0.0127	-0.002362
0.013366	-0.002796
0.014032	-0.002678
0.014698	-0.002649
0.015364	-0.003097
0.016029	-0.003567
0.016695	-0.003313
0.017361	-0.004137
0.018027	-0.004757
0.018693	-0.004021
0.019359	-0.005024
0.020025	-0.004218
0.02069	-0.003364
0.021356	-0.003613
0.022022	-0.002352
0.022688	-0.002041
0.023354	-0.001121
0.02402	-0.001792
0.024686	-0.002269
0.025351	-0.001309
0.026017	-0.000653
0.026683	-0.000413
0.027349	-0.000467
0.028015	-0.000525
0.028681	6e-05
0.029346	0.000527
0.030012	0.000778
0.030678	0.001272
0.031344	0.000978
0.03201	0.001039
0.032676	0.001284
0.033342	0.002046
0.034007	0.001343
0.034673	0.001132
0.035339	0.000992
0.036005	0.001204
0.036671	0.000457
0.037337	-0.000169
0.038002	-0.00037
0.038668	0.000323
0.039334	0.000843
0.04	0.001234
0.040666	0.00149
0.041332	0.000515
0.041998	0.000796
0.042664	0.000712
0.043329	0.00063
0.043995	-3.7e-05
0.044661	-0.000759
0.045327	-0.000469
0.045993	-0.001301
0.046659	-0.001673
0.047324	-0.002051
0.04799	-0.002077
0.048656	-0.001973
0.049322	-0.002193
0.049988	-0.00203
0.050654	-0.00127
0.05132	-0.001724
0.051986	-0.002327
0.052651	-0.002046
0.053317	-0.001743
0.053983	-0.001489
0.054649	-0.001762
0.055315	-0.00216
0.05598	-0.002538
0.056646	-0.003947
0.057312	-0.004014
0.057978	-0.003536
0.058644	-0.003718
0.05931	-0.003924
0.059976	-0.00364
0.060642	-0.002962
0.061307	-0.002343
0.061973	-0.002544
0.062639	-0.002551
0.063305	-0.002728
0.063971	-0.003814
0.064636	-0.00318
0.065302	-0.003117
0.065968	-0.003293
0.066634	-0.003551
0.0673	-0.003979
0.067966	-0.005168
0.068632	-0.006117
0.069298	-0.006238
0.069963	-0.005782
0.070629	-0.005259
0.071295	-0.00499
0.071961	-0.005811
0.072627	-0.006053
0.073292	-0.006605
0.073958	-0.00668
0.074624	-0.005627
0.07529	-0.006003
0.075956	-0.006261
0.076622	-0.006592
0.077288	-0.007245
0.077954	-0.007543
0.078619	-0.006975
0.079285	-0.00637
0.079951	-0.006163
0.080617	-0.006207
0.081283	-0.007247
0.081949	-0.007373
0.082614	-0.006627
0.08328	-0.006754
0.083946	-0.006739
0.084612	-0.005716
0.085278	-0.005145
0.085944	-0.004929
0.08661	-0.005838
0.087276	-0.006008
0.087941	-0.005895
0.088607	-0.006072
0.089273	-0.005706
0.089939	-0.005133
0.090605	-0.005025
0.091271	-0.006478
0.091936	-0.0073
0.092602	-0.007619
0.093268	-0.007761
0.093934	-0.008366
0.0946	-0.00871
0.095266	-0.008636
0.095932	-0.008687
0.096597	-0.009421
0.097263	-0.010065
0.097929	-0.010812
0.098595	-0.011082
0.099261	-0.010823
0.099927	-0.010418
0.100593	-0.009997
0.101258	-0.009105
0.101924	-0.008249
0.10259	-0.008095
0.103256	-0.008366
0.103922	-0.00818
0.104588	-0.007455
0.105253	-0.007218
0.105919	-0.006925
0.106585	-0.006317
0.107251	-0.00651
0.107917	-0.006972
0.108583	-0.006761
0.109249	-0.006262
0.109914	-0.006404
0.11058	-0.005892
0.111246	-0.005033
0.111912	-0.004977
0.112578	-0.004961
0.113244	-0.004832
0.113909	-0.004275
0.114575	-0.003401
0.115241	-0.002929
0.115907	-0.003831
0.116573	-0.004727
0.117239	-0.005126
0.117905	-0.00528
0.118571	-0.005638
0.119236	-0.005542
0.119902	-0.005071
0.120568	-0.004959
0.121234	-0.00504
0.1219	-0.005176
0.122566	-0.004374
0.123231	-0.003981
0.123897	-0.003113
0.124563	-0.001676
0.125229	8.6e-05
0.125895	0.001397
0.126561	0.002034
0.127227	0.002456
0.127892	0.00365
0.128558	0.004268
0.129224	0.005094
0.12989	0.007192
0.130556	0.008493
0.131222	0.009734
0.131887	0.011228
0.132553	0.0125
0.133219	0.0143
0.133885	0.016678
0.134551	0.018649
0.135217	0.020503
0.135883	0.022394
0.136549	0.02419
0.137214	0.026197
0.13788	0.0278
0.138546	0.02989
0.139212	0.031852
0.139878	0.034263
0.140543	0.037377
0.141209	0.040965
0.141875	0.044165
0.142541	0.047112
0.143207	0.051397
0.143873	0.054704
0.144539	0.058143
0.145205	0.062173
0.14587	0.06683
0.146536	0.070475
0.147202	0.075181
0.147868	0.079937
0.148534	0.084923
0.149199	0.091527
0.149865	0.098736
0.150531	0.104751
0.151197	0.111214
0.151863	0.11858
0.152529	0.12538
0.153195	0.131437
0.153861	0.138287
0.154526	0.146823
0.155192	0.15382
0.155858	0.160137
0.156524	0.167642
0.15719	0.175407
0.157856	0.18235
0.158521	0.188462
0.159187	0.194147
0.159853	0.202203
0.160519	0.210591
0.161185	0.218123
0.161851	0.22561
0.162517	0.23279
0.163182	0.240256
0.163848	0.248275
0.164514	0.255172
0.16518	0.261231
0.165846	0.267678
0.166512	0.273493
0.167178	0.278962
0.167843	0.285819
0.168509	0.291618
0.169175	0.298492
0.169841	0.304582
0.170507	0.310538
0.171173	0.317265
0.171839	0.322947
0.172504	0.328462
0.17317	0.333231
0.173836	0.337629
0.174502	0.341997
0.175168	0.346948
0.175834	0.351468
0.176499	0.355862
0.177165	0.359784
0.177831	0.363189
0.178497	0.366941
0.179163	0.370235
0.179829	0.373677
0.180495	0.376426
0.18116	0.379439
0.181826	0.381087
0.182492	0.382716
0.183158	0.384578
0.183824	0.386249
0.18449	0.387532
0.185156	0.388651
0.185821	0.390308
0.186487	0.39196
0.187153	0.393069
0.187819	0.392046
0.188485	0.391342
0.189151	0.391676
0.189816	0.391306
0.190482	0.390961
0.191148	0.390828
0.191814	0.390552
0.19248	0.390119
0.193146	0.388468
0.193812	0.386822
0.194478	0.386039
0.195143	0.384956
0.195809	0.383554
0.196475	0.381661
0.197141	0.379506
0.197807	0.37859
0.198472	0.377217
0.199138	0.374807
0.199804	0.373298
0.20047	0.371704
0.201136	0.369656
0.201802	0.367889
0.202468	0.366018
0.203134	0.364269
0.203799	0.361954
0.204465	0.360459
0.205131	0.358846
0.205797	0.356652
0.206463	0.354661
0.207129	0.352587
0.207794	0.350058
0.20846	0.347885
0.209126	0.345766
0.209792	0.343728
0.210458	0.342346
0.211124	0.340219
0.21179	0.337879
0.212456	0.335971
0.213121	0.333405
0.213787	0.331041
0.214453	0.32905
0.215119	0.327942
0.215785	0.32651
0.21645	0.324607
0.217116	0.32276
0.217782	0.320302
0.218448	0.317212
0.219114	0.314287
0.21978	0.31114
0.220446	0.308827
0.221112	0.307378
0.221777	0.305131
0.222443	0.303078
0.223109	0.301378
0.223775	0.299134
0.224441	0.296704
0.225106	0.294711
0.225772	0.292735
0.226438	0.290094
0.227104	0.28804
0.22777	0.285596
0.228436	0.283611
0.229102	0.281462
0.229768	0.278866
0.230433	0.277912
0.231099	0.27645
0.231765	0.274218
0.232431	0.273139
0.233097	0.272054
0.233763	0.269918
0.234428	0.268342
0.235094	0.266735
0.23576	0.265016
0.236426	0.262902
0.237092	0.26097
0.237758	0.258657
0.238424	0.255944
0.239089	0.254207
0.239755	0.253485
0.240421	0.252748
0.241087	0.25151
0.241753	0.250627
0.242419	0.249909
0.243085	0.248198
0.24375	0.246829
0.244416	0.245061
0.245082	0.243328
0.245748	0.2419
0.246414	0.240925
0.24708	0.240097
0.247746	0.239177
0.248411	0.237092
0.249077	0.236278
0.249743	0.233435
0.250409	0.230433
0.251075	0.227893
0.251741	0.225751
0.252406	0.223851
0.253072	0.222022
0.253738	0.220779
0.254404	0.219336
0.25507	0.217922
0.255736	0.21696
0.256402	0.215254
0.257067	0.213426
0.257733	0.211078
0.258399	0.209457
0.259065	0.207643
0.259731	0.205553
0.260397	0.204251
0.261063	0.203438
0.261728	0.202545
0.262394	0.201204
0.26306	0.199889
0.263726	0.198946
0.264392	0.197762
0.265058	0.196505
0.265723	0.195675
0.266389	0.194456
0.267055	0.192833
0.267721	0.191789
0.268387	0.190266
0.269053	0.188465
0.269719	0.18671
0.270385	0.185093
0.27105	0.184139
0.271716	0.183538
0.272382	0.182861
0.273048	0.181802
0.273714	0.180292
0.274379	0.179115
0.275045	0.17825
0.275711	0.176856
0.276377	0.175147
0.277043	0.17423
0.277709	0.173915
0.278375	0.173456
0.279041	0.172718
0.279706	0.171506
0.280372	0.169864
0.281038	0.168498
0.281704	0.167408
0.28237	0.166472
0.283036	0.165663
0.283701	0.164856
0.284367	0.16446
0.285033	0.163789
0.285699	0.162768
0.286365	0.162128
0.287031	0.160573
0.287697	0.15872
0.288363	0.157629
0.289028	0.156742
0.289694	0.156135
0.29036	0.154975
0.291026	0.153582
0.291692	0.152517
0.292357	0.152457
0.293023	0.152457
0.293689	0.151735
0.294355	0.150734
0.295021	0.149136
0.295687	0.147746
0.296353	0.146775
0.297019	0.145929
0.297684	0.144915
0.29835	0.143576
0.299016	0.142418
0.299682	0.141407
0.300348	0.140375
0.301013	0.139306
0.301679	0.13845
0.302345	0.138122
0.303011	0.137398
0.303677	0.136287
0.304343	0.135294
0.305009	0.133966
0.305675	0.132615
0.30634	0.131538
0.307006	0.130642
0.307672	0.128934
0.308338	0.127625
0.309004	0.127197
0.30967	0.126556
0.310335	0.125336
0.311001	0.1237
0.311667	0.12246
0.312333	0.121672
0.312999	0.120359
0.313665	0.119252
0.314331	0.118763
0.314996	0.11844
0.315662	0.117948
0.316328	0.117263
0.316994	0.116749
0.31766	0.11598
0.318326	0.115314
0.318992	0.115152
0.319657	0.114958
0.320323	0.115388
0.320989	0.11535
0.321655	0.114365
0.322321	0.11368
0.322987	0.113115
0.323653	0.112802
0.324318	0.112862
0.324984	0.112447
0.32565	0.111599
0.326316	0.110244
0.326982	0.109074
0.327648	0.1078
0.328313	0.107523
0.328979	0.107257
0.329645	0.106753
0.330311	0.106002
0.330977	0.104795
0.331643	0.104197
0.332309	0.103275
0.332974	0.103061
0.33364	0.10306
0.334306	0.102913
0.334972	0.10261
0.335638	0.101825
0.336304	0.101873
0.33697	0.102133
0.337635	0.101448
0.338301	0.101349
0.338967	0.100613
0.339633	0.09917
0.340299	0.097977
0.340965	0.097988
0.34163	0.097476
0.342296	0.096002
0.342962	0.095249
0.343628	0.094959
0.344294	0.09525
0.34496	0.095215
0.345626	0.094514
0.346292	0.094509
0.346957	0.094874
0.347623	0.094897
0.348289	0.094716
0.348955	0.094389
0.349621	0.094661
0.350286	0.094861
0.350952	0.094888
0.351618	0.094206
0.352284	0.093497
0.35295	0.093252
0.353616	0.093019
0.354282	0.092959
0.354948	0.092161
0.355613	0.091253
0.356279	0.091871
0.356945	0.092073
0.357611	0.092242
0.358277	0.092412
0.358943	0.092049
0.359608	0.09278
0.360274	0.092879
0.36094	0.092676
0.361606	0.092429
0.362272	0.091396
0.362938	0.09059
0.363604	0.090376
0.364269	0.091088
0.364935	0.090257
0.365601	0.089517
0.366267	0.088682
0.366933	0.088336
0.367599	0.087795
0.368264	0.087665
0.36893	0.086828
0.369596	0.086662
0.370262	0.086323
0.370928	0.086724
0.371594	0.086239
0.37226	0.086377
0.372926	0.086605
0.373591	0.086562
0.374257	0.086476
0.374923	0.085659
0.375589	0.085798
0.376255	0.085812
0.37692	0.085667
0.377586	0.084788
0.378252	0.083974
0.378918	0.083988
0.379584	0.083372
0.38025	0.083128
0.380916	0.082433
0.381582	0.081133
0.382247	0.080541
0.382913	0.079081
0.383579	0.078801
0.384245	0.077586
0.384911	0.077552
0.385577	0.076928
0.386242	0.075387
0.386908	0.074666
0.387574	0.074401
0.38824	0.074012
0.388906	0.073602
0.389572	0.072066
0.390238	0.071571
0.390903	0.070779
0.391569	0.070684
0.392235	0.069858
0.392901	0.069716
0.393567	0.068885
0.394233	0.069237
0.394898	0.067825
0.395564	0.067906
0.39623	0.06756
0.396896	0.067676
0.397562	0.067034
0.398228	0.067253
0.398894	0.067871
0.399559	0.06818
0.400225	0.068451
0.400891	0.068005
0.401557	0.066798
0.402223	0.067425
0.402889	0.067432
0.403555	0.06731
0.40422	0.066735
0.404886	0.066028
0.405552	0.065738
0.406218	0.065409
0.406884	0.064677
0.40755	0.063752
0.408216	0.063647
0.408881	0.062015
0.409547	0.061201
0.410213	0.060347
0.410879	0.059986
0.411545	0.05866
0.412211	0.058301
0.412877	0.057865
0.413542	0.055965
0.414208	0.054243
0.414874	0.053735
0.41554	0.05224
0.416206	0.051499
0.416872	0.050619
0.417537	0.051156
0.418203	0.050645
0.418869	0.051181
0.419535	0.051683
0.420201	0.051446
0.420867	0.051082
0.421533	0.051958
0.422198	0.051243
0.422864	0.050664
0.42353	0.049681
0.424196	0.04899
0.424862	0.047899
0.425528	0.047105
0.426193	0.045623
0.426859	0.045372
0.427525	0.044356
0.428191	0.044348
0.428857	0.043625
0.429523	0.043613
0.430189	0.042873
0.430855	0.041661
0.43152	0.041284
0.432186	0.04017
0.432852	0.039162
0.433518	0.038815
0.434184	0.038982
0.43485	0.039075
0.435515	0.037941
0.436181	0.03649
0.436847	0.035555
0.437513	0.035023
0.438179	0.034336
0.438845	0.033384
0.439511	0.032909
0.440176	0.032755
0.440842	0.032161
0.441508	0.03188
0.442174	0.032419
0.44284	0.03258
0.443506	0.032403
0.444171	0.032508
0.444837	0.032907
0.445503	0.032912
0.446169	0.033152
0.446835	0.033814
0.447501	0.034254
0.448167	0.034109
0.448833	0.035094
0.449498	0.036212
0.450164	0.03605
0.45083	0.035219
0.451496	0.034449
0.452162	0.0334
0.452827	0.03274
0.453493	0.032439
0.454159	0.031766
0.454825	0.031282
0.455491	0.030898
0.456157	0.030922
0.456823	0.031167
0.457489	0.031089
0.458154	0.031372
0.45882	0.031181
0.459486	0.030568
0.460152	0.030019
0.460818	0.02966
0.461484	0.029607
0.462149	0.02939
0.462815	0.029335
0.463481	0.030096
0.464147	0.030236
0.464813	0.03049
0.465479	0.031058
0.466145	0.030998
0.46681	0.030492
0.467476	0.030125
0.468142	0.030312
0.468808	0.030363
0.469474	0.030011
0.47014	0.029579
0.470805	0.02933
0.471471	0.029488
0.472137	0.02977
0.472803	0.029828
0.473469	0.03023
0.474135	0.031199
0.474801	0.031726
0.475466	0.031554
0.476132	0.031681
0.476798	0.031225
0.477464	0.030498
0.47813	0.029761
0.478796	0.028922
0.479462	0.028954
0.480127	0.027965
0.480793	0.027469
0.481459	0.027505
0.482125	0.026766
0.482791	0.02668
0.483457	0.026714
0.484123	0.027579
0.484788	0.028193
0.485454	0.028082
0.48612	0.027686
0.486786	0.026878
0.487452	0.026483
0.488118	0.026441
0.488784	0.02598
0.489449	0.02532
0.490115	0.025157
0.490781	0.024367
0.491447	0.025116
0.492113	0.025643
0.492779	0.025852
0.493444	0.026132
0.49411	0.026321
0.494776	0.026409
0.495442	0.026219
0.496108	0.025272
0.496774	0.024537
0.49744	0.024942
0.498105	0.02388
0.498771	0.023598
0.499437	0.023184
0.500103	0.023719
0.500769	0.023426
0.501435	0.023873
0.5021	0.024773
0.502766	0.024814
0.503432	0.025821
0.504098	0.027332
0.504764	0.026819
0.50543	0.026655
0.506096	0.026702
0.506762	0.026479
0.507427	0.025722
0.508093	0.026099
0.508759	0.026121
0.509425	0.025577
0.510091	0.025781
0.510756	0.026496
0.511422	0.027369
0.512088	0.027713
0.512754	0.027524
0.51342	0.027886
0.514086	0.028872
0.514752	0.029303
0.515418	0.029141
0.516083	0.028829
0.516749	0.027719
0.517415	0.027098
0.518081	0.025904
0.518747	0.025159
0.519413	0.025545
0.520078	0.025692
0.520744	0.026303
0.52141	0.02608
0.522076	0.02519
0.522742	0.026974
0.523408	0.027437
0.524074	0.027936
0.52474	0.028202
0.525405	0.02737
0.526071	0.027005
0.526737	0.027201
0.527403	0.027598
0.528069	0.027842
0.528734	0.027663
0.5294	0.027771
0.530066	0.028061
0.530732	0.028008
0.531398	0.02798
0.532064	0.02831
0.53273	0.028801
0.533396	0.028561
0.534061	0.0277
0.534727	0.027058
0.535393	0.026347
0.536059	0.025819
0.536725	0.025582
0.537391	0.025555
0.538056	0.024536
0.538722	0.02329
0.539388	0.023111
0.540054	0.02287
0.54072	0.023303
0.541386	0.023251
0.542052	0.022962
0.542717	0.022539
0.543383	0.022801
0.544049	0.022517
0.544715	0.02202
0.545381	0.0208
0.546047	0.019882
0.546712	0.019893
0.547378	0.019336
0.548044	0.018534
0.54871	0.018232
0.549376	0.017808
0.550042	0.017026
0.550708	0.017366
0.551373	0.017922
0.552039	0.018263
0.552705	0.018859
0.553371	0.018367
0.554037	0.018591
0.554703	0.019635
0.555369	0.019913
0.556034	0.020745
0.5567	0.019189
0.557366	0.018867
0.558032	0.018299
0.558698	0.018361
0.559364	0.018502
0.56003	0.017591
0.560695	0.017233
0.561361	0.016771
0.562027	0.015974
0.562693	0.016035
0.563359	0.015851
0.564025	0.01562
0.564691	0.015428
0.565356	0.014509
0.566022	0.013746
0.566688	0.013173
0.567354	0.012862
0.56802	0.01256
0.568686	0.013539
0.569351	0.012879
0.570017	0.012587
0.570683	0.011459
0.571349	0.010936
0.572015	0.011251
0.572681	0.011571
0.573347	0.011289
0.574012	0.009906
0.574678	0.009592
0.575344	0.009717
0.57601	0.009867
0.576676	0.009006
0.577342	0.008871
0.578007	0.008275
0.578673	0.007683
0.579339	0.006907
0.580005	0.007299
0.580671	0.007187
0.581337	0.00779
0.582003	0.007527
0.582669	0.007895
0.583334	0.007813
0.584	0.007808
0.584666	0.007199
0.585332	0.008097
0.585998	0.008903
0.586663	0.008996
0.587329	0.007554
0.587995	0.006012
0.588661	0.006206
0.589327	0.005657
0.589993	0.006768
0.590659	0.005951
0.591325	0.006545
0.59199	0.006562
0.592656	0.006397
0.593322	0.006968
0.593988	0.006192
0.594654	0.005221
0.59532	0.005287
0.595985	0.007011
0.596651	0.007303
0.597317	0.007005
0.597983	0.00737
0.598649	0.008345
0.599315	0.008357
0.599981	0.007728
0.600646	0.009589
0.601312	0.010302
0.601978	0.010627
0.602644	0.011351
0.60331	0.011081
0.603976	0.011576
0.604641	0.012224
0.605307	0.011507
0.605973	0.011056
0.606639	0.0121
0.607305	0.012562
0.607971	0.012595
0.608637	0.01253
0.609303	0.012273
0.609968	0.012564
0.610634	0.013266
0.6113	0.014094
0.611966	0.015469
0.612632	0.016586
0.613297	0.016089
0.613963	0.015755
0.614629	0.015601
0.615295	0.015542
0.615961	0.015538
0.616627	0.015619
0.617293	0.015554
0.617959	0.015523
0.618624	0.014637
0.61929	0.013499
0.619956	0.014336
0.620622	0.014148
0.621288	0.01509
0.621954	0.014992
0.622619	0.015562
0.623285	0.014898
0.623951	0.015543
0.624617	0.014199
0.625283	0.012927
0.625949	0.012406
0.626615	0.012963
0.62728	0.012994
0.627946	0.013109
0.628612	0.012803
0.629278	0.010842
0.629944	0.009612
0.63061	0.009155
0.631276	0.008469
0.631941	0.007512
0.632607	0.006655
0.633273	0.00638
0.633939	0.004501
0.634605	0.004236
0.635271	0.003179
0.635936	0.002888
0.636602	0.002545
0.637268	0.002404
0.637934	0.002099
0.6386	0.001884
0.639266	0.002295
0.639932	0.001038
0.640598	0.000422
0.641263	-0.000442
0.641929	-0.000485
0.642595	-0.000731
0.643261	-0.001491
0.643927	-0.002262
0.644593	-0.002226
0.645258	-0.002444
0.645924	-0.002858
0.64659	-0.002831
0.647256	-0.002635
0.647922	-0.002046
0.648588	-0.002418
0.649254	-0.003393
0.649919	-0.002868
0.650585	-0.003104
0.651251	-0.00322
0.651917	-0.003705
0.652583	-0.00385
0.653249	-0.004248
0.653914	-0.00373
0.65458	-0.004263
0.655246	-0.005344
0.655912	-0.006955
0.656578	-0.007993
0.657244	-0.008119
0.65791	-0.00694
0.658576	-0.005952
0.659241	-0.005404
0.659907	-0.005404
0.660573	-0.004731
0.661239	-0.004362
0.661905	-0.004198
0.66257	-0.003895
0.663236	-0.003932
0.663902	-0.003239
0.664568	-0.002727
0.665234	-0.002895
0.6659	-0.002619
0.666566	-0.001559
0.667232	-0.001515
0.667897	-0.002812
0.668563	-0.002941
0.669229	-0.0032
0.669895	-0.003165
0.670561	-0.003512
0.671227	-0.003041
0.671892	-0.002692
0.672558	-0.002991
0.673224	-0.001902
0.67389	-0.000842
0.674556	-0.000167
0.675222	-0.000101
0.675888	0.00025
0.676553	0.000915
0.677219	0.001019
0.677885	0.000833
0.678551	0.000605
0.679217	0.000285
0.679883	-3.6e-05
0.680548	-0.001075
0.681214	-0.001943
0.68188	-0.001845
0.682546	-0.002347
0.683212	-0.003139
0.683878	-0.002597
0.684544	-0.002011
0.68521	-0.002188
0.685875	-0.002785
0.686541	-0.003375
0.687207	-0.003354
0.687873	-0.003298
0.688539	-0.00301
0.689204	-0.00218
0.68987	-0.002028
0.690536	-0.002653
0.691202	-0.003449
0.691868	-0.003768
0.692534	-0.003859
0.6932	-0.003931
0.693866	-0.004155
0.694531	-0.004106
0.695197	-0.003835
0.695863	-0.003884
0.696529	-0.003831
0.697195	-0.004825
0.697861	-0.005213
0.698526	-0.004668
0.699192	-0.005078
0.699858	-0.005571
0.700524	-0.005347
0.70119	-0.005194
0.701856	-0.005211
0.702522	-0.005748
0.703187	-0.006321
0.703853	-0.007038
0.704519	-0.007976
0.705185	-0.008411
0.705851	-0.009397
0.706517	-0.010521
0.707183	-0.011393
0.707848	-0.011862
0.708514	-0.012037
0.70918	-0.011899
0.709846	-0.011949
0.710512	-0.012093
0.711178	-0.012998
0.711843	-0.013501
0.712509	-0.013798
0.713175	-0.013257
0.713841	-0.0128
0.714507	-0.012464
0.715173	-0.01183
0.715839	-0.011519
0.716504	-0.01218
0.71717	-0.013344
0.717836	-0.013399
0.718502	-0.013025
0.719168	-0.012122
0.719834	-0.012243
0.7205	-0.012977
0.721165	-0.013125
0.721831	-0.012776
0.722497	-0.012496
0.723163	-0.012871
0.723829	-0.013046
0.724495	-0.013021
0.725161	-0.01367
0.725826	-0.013744
0.726492	-0.013879
0.727158	-0.013688
0.727824	-0.014077
0.72849	-0.014583
0.729156	-0.014355
0.729821	-0.015363
0.730487	-0.014986
0.731153	-0.015721
0.731819	-0.016377
0.732485	-0.016785
0.733151	-0.017224
0.733817	-0.017186
0.734483	-0.01643
0.735148	-0.016341
0.735814	-0.016076
0.73648	-0.015388
0.737146	-0.015357
0.737812	-0.015433
0.738477	-0.014433
0.739143	-0.014799
0.739809	-0.014962
0.740475	-0.014824
0.741141	-0.01582
0.741807	-0.0168
0.742473	-0.017861
0.743139	-0.018562
0.743804	-0.020176
0.74447	-0.019536
0.745136	-0.019362
0.745802	-0.018868
0.746468	-0.019174
0.747133	-0.019464
0.747799	-0.020092
0.748465	-0.019984
0.749131	-0.019102
0.749797	-0.018102
0.750463	-0.018144
0.751129	-0.01864
0.751795	-0.018648
0.75246	-0.019579
0.753126	-0.018802
0.753792	-0.018453
0.754458	-0.018313
0.755124	-0.019098
0.75579	-0.01906
0.756455	-0.018648
0.757121	-0.018975
0.757787	-0.019308
0.758453	-0.019981
0.759119	-0.020523
0.759785	-0.020741
0.760451	-0.02121
0.761117	-0.02135
0.761782	-0.022425
0.762448	-0.0225
0.763114	-0.021557
0.76378	-0.020268
0.764446	-0.019735
0.765111	-0.019442
0.765777	-0.019435
0.766443	-0.019641
0.767109	-0.019463
0.767775	-0.019929
0.768441	-0.019842
0.769107	-0.019941
0.769773	-0.020419
0.770438	-0.01947
0.771104	-0.019182
0.77177	-0.0194
0.772436	-0.019022
0.773102	-0.01927
0.773768	-0.018311
0.774433	-0.017475
0.775099	-0.017292
0.775765	-0.01743
0.776431	-0.017335
0.777097	-0.016731
0.777763	-0.01725
0.778429	-0.017675
0.779094	-0.017983
0.77976	-0.018235
0.780426	-0.017977
0.781092	-0.018295
0.781758	-0.019319
0.782424	-0.020467
0.78309	-0.021407
0.783755	-0.021701
0.784421	-0.021867
0.785087	-0.021801
0.785753	-0.021786
0.786419	-0.022438
0.787085	-0.022796
0.78775	-0.022804
0.788416	-0.023137
0.789082	-0.023575
0.789748	-0.023609
0.790414	-0.02336
0.79108	-0.022781
0.791746	-0.022741
0.792411	-0.023463
0.793077	-0.023637
0.793743	-0.023581
0.794409	-0.023507
0.795075	-0.023345
0.795741	-0.023184
0.796407	-0.024391
0.797072	-0.025765
0.797738	-0.026706
0.798404	-0.026739
0.79907	-0.026566
0.799736	-0.026226
0.800402	-0.025947
0.801068	-0.027011
0.801733	-0.027626
0.802399	-0.02769
0.803065	-0.027368
0.803731	-0.027497
0.804397	-0.028512
0.805063	-0.029111
0.805728	-0.028896
0.806394	-0.028508
0.80706	-0.028335
0.807726	-0.028788
0.808392	-0.029112
0.809058	-0.028254
0.809724	-0.028303
0.81039	-0.027592
0.811055	-0.027522
0.811721	-0.02734
0.812387	-0.027179
0.813053	-0.027612
0.813719	-0.027612
0.814384	-0.027759
0.81505	-0.028274
0.815716	-0.027977
0.816382	-0.027377
0.817048	-0.026554
0.817714	-0.026572
0.81838	-0.026847
0.819046	-0.027616
0.819711	-0.02809
0.820377	-0.027585
0.821043	-0.027797
0.821709	-0.028605
0.822375	-0.028987
0.82304	-0.028974
0.823706	-0.029319
0.824372	-0.029186
0.825038	-0.028964
0.825704	-0.028839
0.82637	-0.028435
0.827036	-0.027467
0.827702	-0.026476
0.828367	-0.026469
0.829033	-0.026051
0.829699	-0.025177
0.830365	-0.024662
0.831031	-0.023789
0.831697	-0.02287
0.832362	-0.022531
0.833028	-0.022274
0.833694	-0.022145
0.83436	-0.022778
0.835026	-0.022684
0.835692	-0.02183
0.836358	-0.021726
0.837023	-0.02167
0.837689	-0.021414
0.838355	-0.021235
0.839021	-0.020767
0.839687	-0.020983
0.840353	-0.020726
0.841018	-0.020231
0.841684	-0.020426
0.84235	-0.020926
0.843016	-0.021487
0.843682	-0.021916
0.844348	-0.022541
0.845014	-0.022607
0.84568	-0.021999
0.846345	-0.021857
0.847011	-0.021664
0.847677	-0.021137
0.848343	-0.02124
0.849009	-0.021188
0.849675	-0.020712
0.85034	-0.020736
0.851006	-0.020138
0.851672	-0.019625
0.852338	-0.019753
0.853004	-0.019537
0.85367	-0.019725
0.854336	-0.019402
0.855001	-0.018738
0.855667	-0.018499
0.856333	-0.018251
0.856999	-0.018591
0.857665	-0.018985
0.858331	-0.019224
0.858997	-0.019787
0.859662	-0.019779
0.860328	-0.019892
0.860994	-0.020534
0.86166	-0.020397
0.862326	-0.020793
0.862992	-0.021426
0.863657	-0.021373
0.864323	-0.020822
0.864989	-0.020977
0.865655	-0.021125
0.866321	-0.020946
0.866987	-0.020624
0.867653	-0.020292
0.868318	-0.020952
0.868984	-0.021868
0.86965	-0.022266
0.870316	-0.022044
0.870982	-0.02109
0.871648	-0.020164
0.872313	-0.020164
0.872979	-0.020138
0.873645	-0.020797
0.874311	-0.021376
0.874977	-0.021194
0.875643	-0.020847
0.876309	-0.021283
0.876975	-0.021131
0.87764	-0.021296
0.878306	-0.022055
0.878972	-0.022446
0.879638	-0.022277
0.880304	-0.022424
0.88097	-0.022343
0.881635	-0.021812
0.882301	-0.02155
0.882967	-0.021803
0.883633	-0.022191
0.884299	-0.023041
0.884965	-0.023043
0.885631	-0.022083
0.886297	-0.021629
0.886962	-0.022101
0.887628	-0.02305
0.888294	-0.023534
0.88896	-0.023749
0.889626	-0.024492
0.890291	-0.024285
0.890957	-0.024021
0.891623	-0.024429
0.892289	-0.024545
0.892955	-0.02522
0.893621	-0.025992
0.894287	-0.026984
0.894953	-0.027774
0.895618	-0.027967
0.896284	-0.028907
0.89695	-0.029889
0.897616	-0.031051
0.898282	-0.032471
0.898947	-0.033487
0.899613	-0.034729
0.900279	-0.035786
0.900945	-0.036219
0.901611	-0.035887
0.902277	-0.035576
0.902943	-0.035815
0.903609	-0.036861
0.904274	-0.038653
0.90494	-0.039021
0.905606	-0.038927
0.906272	-0.03899
0.906938	-0.039243
0.907604	-0.039214
0.908269	-0.03981
0.908935	-0.040457
0.909601	-0.040476
0.910267	-0.040609
0.910933	-0.040424
0.911599	-0.039995
0.912265	-0.040465
0.91293	-0.040703
0.913596	-0.041472
0.914262	-0.042825
0.914928	-0.043755
0.915594	-0.044411
0.91626	-0.044849
0.916925	-0.044884
0.917591	-0.045568
0.918257	-0.046031
0.918923	-0.046589
0.919589	-0.046889
0.920255	-0.046657
0.920921	-0.046569
0.921587	-0.046528
0.922252	-0.046626
0.922918	-0.046314
0.923584	-0.04602
0.92425	-0.04625
0.924916	-0.046834
0.925582	-0.046966
0.926247	-0.046311
0.926913	-0.045579
0.927579	-0.045289
0.928245	-0.045024
0.928911	-0.045135
0.929577	-0.044457
0.930243	-0.044241
0.930908	-0.04367
0.931574	-0.042604
0.93224	-0.041752
0.932906	-0.04116
0.933572	-0.041286
0.934238	-0.040548
0.934903	-0.040301
0.935569	-0.040852
0.936235	-0.040272
0.936901	-0.039248
0.937567	-0.038454
0.938233	-0.038809
0.938899	-0.039097
0.939564	-0.039389
0.94023	-0.039205
0.940896	-0.039657
0.941562	-0.039275
0.942228	-0.038682
0.942894	-0.038371
0.94356	-0.038121
0.944225	-0.038187
0.944891	-0.038874
0.945557	-0.038451
0.946223	-0.038841
0.946889	-0.038638
0.947555	-0.038247
0.94822	-0.037836
0.948886	-0.037549
0.949552	-0.037739
0.950218	-0.037594
0.950884	-0.036659
0.95155	-0.036453
0.952216	-0.036902
0.952882	-0.037867
0.953547	-0.037781
0.954213	-0.037698
0.954879	-0.037466
0.955545	-0.037731
0.956211	-0.0373
0.956877	-0.037442
0.957542	-0.037891
0.958208	-0.037596
0.958874	-0.0371
0.95954	-0.037439
0.960206	-0.037283
0.960872	-0.037066
0.961538	-0.037018
0.962203	-0.037666
0.962869	-0.038224
0.963535	-0.038495
0.964201	-0.038744
0.964867	-0.038638
0.965533	-0.038973
0.966198	-0.038762
0.966864	-0.03888
0.96753	-0.039165
0.968196	-0.039447
0.968862	-0.039427
0.969528	-0.039995
0.970194	-0.040464
0.97086	-0.041291
0.971525	-0.041656
0.972191	-0.040857
0.972857	-0.039938
0.973523	-0.039595
0.974189	-0.040158
0.974854	-0.039935
0.97552	-0.040553
0.976186	-0.040748
0.976852	-0.040118
0.977518	-0.039441
0.978184	-0.038358
0.97885	-0.038911
0.979516	-0.0382
0.980181	-0.037228
0.980847	-0.03779
0.981513	-0.037949
0.982179	-0.037935
0.982845	-0.038603
0.98351	-0.039255
0.984176	-0.038879
0.984842	-0.038809
0.985508	-0.039465
0.986174	-0.039357
0.98684	-0.039917
0.987506	-0.03959
0.988172	-0.03938
0.988837	-0.039629
0.989503	-0.040418
0.990169	-0.040417
0.990835	-0.040602
0.991501	-0.040442
0.992167	-0.040934
0.992832	-0.041518
0.993498	-0.042415
0.994164	-0.042485
0.99483	-0.042659
0.995496	-0.041124
0.996162	-0.041321
0.996828	-0.041676
0.997494	-0.041541
0.998159	-0.04133
0.998825	-0.041031
0.999491	-0.04124
1.00016	-0.0407
1.00082	-0.041569
1.00149	-0.041665
1.00215	-0.042046
1.00282	-0.043228
1.00349	-0.043344
1.00415	-0.0434
1.00482	-0.0436
1.00548	-0.044693
1.00615	-0.044974
1.00682	-0.045029
1.00748	-0.045229
1.00815	-0.045898
1.00881	-0.045977
1.00948	-0.045768
1.01015	-0.045816
1.01081	-0.045984
1.01148	-0.046451
1.01214	-0.045973
1.01281	-0.045789
1.01347	-0.045664
1.01414	-0.044938
1.01481	-0.045093
1.01547	-0.045344
1.01614	-0.044307
1.0168	-0.04386
1.01747	-0.044701
1.01814	-0.044908
1.0188	-0.043954
1.01947	-0.043108
1.02013	-0.042998
1.0208	-0.04281
1.02146	-0.042598
1.02213	-0.042624
1.0228	-0.042651
1.02346	-0.04289
1.02413	-0.043082
1.02479	-0.043296
1.02546	-0.043526
1.02612	-0.043445
1.02679	-0.043274
1.02746	-0.043276
1.02812	-0.044158
1.02879	-0.044986
1.02945	-0.044576
1.03012	-0.044782
1.03079	-0.045255
1.03145	-0.045024
1.03212	-0.044605
1.03278	-0.044618
1.03345	-0.045166
1.03411	-0.045605
1.03478	-0.045733
1.03545	-0.045355
1.03611	-0.044975
1.03678	-0.045167
1.03744	-0.045436
1.03811	-0.045406
1.03878	-0.045221
1.03944	-0.045842
1.04011	-0.046066
1.04077	-0.045763
1.04144	-0.0454
1.04211	-0.045425
1.04277	-0.04647
1.04344	-0.047103
1.0441	-0.046479
1.04477	-0.046483
1.04543	-0.047149
1.0461	-0.047538
1.04677	-0.048285
1.04743	-0.0486
1.0481	-0.048658
1.04876	-0.048859
1.04943	-0.049598
1.0501	-0.050516
1.05076	-0.050821
1.05143	-0.051239
1.05209	-0.051837
1.05276	-0.052576
1.05343	-0.052507
1.05409	-0.053193
1.05476	-0.052957
1.05542	-0.053297
1.05609	-0.053572
1.05675	-0.052557
1.05742	-0.051818
1.05809	-0.052003
1.05875	-0.051899
1.05942	-0.051473
1.06008	-0.050918
1.06075	-0.0505
1.06141	-0.049207
1.06208	-0.048586
1.06275	-0.048465
1.06341	-0.047308
1.06408	-0.047015
1.06474	-0.048364
1.06541	-0.049346
1.06608	-0.04932
1.06674	-0.04908
1.06741	-0.048627
1.06807	-0.047676
1.06874	-0.047518
1.0694	-0.047651
1.07007	-0.047313
1.07074	-0.046547
1.0714	-0.04615
1.07207	-0.046772
1.07273	-0.046297
1.0734	-0.046957
1.07407	-0.047645
1.07473	-0.04725
1.0754	-0.047237
1.07606	-0.046308
1.07673	-0.046899
1.0774	-0.047015
1.07806	-0.047759
1.07873	-0.04874
1.07939	-0.049485
1.08006	-0.049565
1.08072	-0.049816
1.08139	-0.049014
1.08206	-0.047954
1.08272	-0.047987
1.08339	-0.047554
1.08405	-0.047198
1.08472	-0.047413
1.08539	-0.046891
1.08605	-0.047332
1.08672	-0.047038
1.08738	-0.047891
1.08805	-0.048142
1.08872	-0.047882
1.08938	-0.047394
1.09005	-0.047597
1.09071	-0.048219
1.09138	-0.048159
1.09204	-0.047996
1.09271	-0.04789
1.09338	-0.047991
1.09404	-0.048775
1.09471	-0.049434
1.09537	-0.050159
1.09604	-0.050657
1.09671	-0.050643
1.09737	-0.050806
1.09804	-0.051191
1.0987	-0.050804
1.09937	-0.050046
1.10003	-0.050111
1.1007	-0.04985
1.10137	-0.048846
1.10203	-0.049252
1.1027	-0.04998
1.10336	-0.049815
1.10403	-0.049965
1.1047	-0.050441
1.10536	-0.051405
1.10603	-0.05152
1.10669	-0.051007
1.10736	-0.050701
1.10803	-0.049799
1.10869	-0.048904
1.10936	-0.049531
1.11002	-0.049958
1.11069	-0.049556
1.11135	-0.049359
1.11202	-0.050209
1.11269	-0.048949
1.11335	-0.047644
1.11402	-0.047531
1.11468	-0.046914
1.11535	-0.046518
1.11601	-0.048498
1.11668	-0.048655
1.11735	-0.049419
1.11801	-0.049407
1.11868	-0.049222
1.11934	-0.050169
1.12001	-0.050199
1.12068	-0.049655
1.12134	-0.04897
1.12201	-0.048385
1.12267	-0.048024
1.12334	-0.047512
1.124	-0.047413
1.12467	-0.048057
1.12534	-0.048531
1.126	-0.047213
1.12667	-0.046644
1.12733	-0.047389
1.128	-0.047226
1.12867	-0.046768
1.12933	-0.046572
1.13	-0.046386
1.13066	-0.046292
1.13133	-0.046223
1.132	-0.046226
1.13266	-0.046968
1.13333	-0.046734
1.13399	-0.046337
1.13466	-0.047155
1.13532	-0.047323
1.13599	-0.047066
1.13666	-0.047379
1.13732	-0.04735
1.13799	-0.04704
1.13865	-0.04674
1.13932	-0.046799
1.13999	-0.047281
1.14065	-0.048288
1.14132	-0.049096
1.14198	-0.050307
1.14265	-0.050188
1.14332	-0.050417
1.14398	-0.051461
1.14465	-0.052141
1.14531	-0.052009
1.14598	-0.052047
1.14664	-0.052614
1.14731	-0.051625
1.14798	-0.052326
1.14864	-0.05263
1.14931	-0.052388
1.14997	-0.051604
1.15064	-0.051423
1.15131	-0.050389
1.15197	-0.051164
1.15264	-0.051153
1.1533	-0.050688
1.15397	-0.051206
1.15463	-0.051737
1.1553	-0.051384
1.15597	-0.052562
1.15663	-0.053589
1.1573	-0.054135
1.15796	-0.052625
1.15863	-0.053117
1.15929	-0.053896
1.15996	-0.053676
1.16063	-0.052722
1.16129	-0.053015
1.16196	-0.053982
1.16262	-0.05394
1.16329	-0.054682
1.16396	-0.055215
1.16462	-0.055841
1.16529	-0.055631
1.16595	-0.055584
1.16662	-0.055078
1.16728	-0.054415
1.16795	-0.054806
1.16862	-0.055395
1.16928	-0.054589
1.16995	-0.054543
1.17061	-0.055072
1.17128	-0.055682
1.17195	-0.055114
1.17261	-0.055894
1.17328	-0.056028
1.17394	-0.055253
1.17461	-0.055005
1.17528	-0.054409
1.17594	-0.055227
1.17661	-0.054486
1.17727	-0.054227
1.17794	-0.05402
1.1786	-0.05407
1.17927	-0.055218
1.17994	-0.055597
1.1806	-0.056414
1.18127	-0.056522
1.18193	-0.055623
1.1826	-0.056479
1.18327	-0.056516
1.18393	-0.055898
1.1846	-0.055971
1.18526	-0.054197
1.18593	-0.05412
1.1866	-0.054455
1.18726	-0.054275
1.18793	-0.054297
1.18859	-0.054371
1.18926	-0.053374
1.18992	-0.052704
1.19059	-0.05246
1.19126	-0.053406
1.19192	-0.053649
1.19259	-0.054084
1.19325	-0.054828
1.19392	-0.055868
1.19459	-0.056504
1.19525	-0.055771
1.19592	-0.055734
1.19658	-0.055147
1.19725	-0.055831
1.19792	-0.055618
1.19858	-0.056931
1.19925	-0.056809
1.19991	-0.057675
1.20058	-0.058371
1.20124	-0.058095
1.20191	-0.05722
1.20257	-0.057441
1.20324	-0.0569
1.20391	-0.055583
1.20457	-0.0553
1.20524	-0.056328
1.20591	-0.055763
1.20657	-0.055968
1.20724	-0.056343
1.2079	-0.056295
1.20857	-0.055963
1.20923	-0.055042
1.2099	-0.055818
1.21057	-0.055909
1.21123	-0.055886
1.2119	-0.055931
1.21256	-0.054694
1.21323	-0.05375
1.21389	-0.054263
1.21456	-0.054456
1.21523	-0.055187
1.21589	-0.054624
1.21656	-0.055225
1.21722	-0.055574
1.21789	-0.056234
1.21856	-0.05633
1.21922	-0.055316
1.21989	-0.055598
1.22055	-0.056
1.22122	-0.055749
1.22189	-0.055631
1.22255	-0.055506
1.22322	-0.055909
1.22388	-0.055558
1.22455	-0.05524
1.22521	-0.055067
1.22588	-0.054743
1.22655	-0.054345
1.22721	-0.053848
1.22788	-0.053126
1.22854	-0.053264
1.22921	-0.053786
1.22988	-0.054299
1.23054	-0.054039
1.23121	-0.054157
1.23187	-0.054104
1.23254	-0.054492
1.23321	-0.054768
1.23387	-0.055366
1.23454	-0.055237
1.2352	-0.055766
1.23587	-0.056251
1.23653	-0.056685
1.2372	-0.057348
1.23787	-0.057404
1.23853	-0.058019
1.2392	-0.058672
1.23986	-0.058759
1.24053	-0.058687
1.2412	-0.059208
1.24186	-0.059373
1.24253	-0.060195
1.24319	-0.059949
1.24386	-0.059567
1.24452	-0.059443
1.24519	-0.059376
1.24586	-0.059823
1.24652	-0.06012
1.24719	-0.059382
1.24785	-0.059212
1.24852	-0.059368
1.24918	-0.059379
1.24985	-0.059639
1.25052	-0.05984
1.25118	-0.060128
1.25185	-0.060811
1.25251	-0.060705
1.25318	-0.059924
1.25385	-0.059962
1.25451	-0.060204
1.25518	-0.060815
1.25584	-0.061136
1.25651	-0.06128
1.25717	-0.061764
1.25784	-0.061973
1.25851	-0.062197
1.25917	-0.062919
1.25984	-0.063366
1.2605	-0.063338
1.26117	-0.063304
1.26184	-0.063447
1.2625	-0.062624
1.26317	-0.062102
1.26383	-0.062198
1.2645	-0.062078
1.26517	-0.061657
1.26583	-0.061123
1.2665	-0.060511
1.26716	-0.060276
1.26783	-0.060294
1.26849	-0.059841
1.26916	-0.059885
1.26983	-0.060549
1.27049	-0.061305
1.27116	-0.061653
1.27182	-0.061254
1.27249	-0.060708
1.27316	-0.060931
1.27382	-0.06045
1.27449	-0.060178
1.27515	-0.060377
1.27582	-0.060189
1.27649	-0.06014
1.27715	-0.059835
1.27782	-0.059904
1.27848	-0.060282
1.27915	-0.060387
1.27981	-0.060693
1.28048	-0.061083
1.28115	-0.060635
1.28181	-0.06054
1.28248	-0.061103
1.28314	-0.061387
1.28381	-0.06135
1.28448	-0.061408
1.28514	-0.061319
1.28581	-0.062292
1.28647	-0.062607
1.28714	-0.062631
1.2878	-0.06287
1.28847	-0.063285
1.28914	-0.063545
1.2898	-0.063637
1.29047	-0.063799
1.29113	-0.064232
1.2918	-0.063565
1.29246	-0.063993
1.29313	-0.063982
1.2938	-0.064669
1.29446	-0.064069
1.29513	-0.063703
1.2958	-0.063993
1.29646	-0.063463
1.29713	-0.063919
1.29779	-0.064079
1.29846	-0.06434
1.29912	-0.064567
1.29979	-0.064953
1.30046	-0.06541
1.30112	-0.065501
1.30179	-0.065128
1.30245	-0.064808
1.30312	-0.064601
1.30378	-0.064193
1.30445	-0.063545
1.30512	-0.062927
1.30578	-0.063642
1.30645	-0.062489
1.30711	-0.063046
1.30778	-0.063583
1.30845	-0.063938
1.30911	-0.064051
1.30978	-0.065071
1.31044	-0.064952
1.31111	-0.064317
1.31177	-0.064559
1.31244	-0.065029
1.31311	-0.065711
1.31377	-0.065903
1.31444	-0.066656
1.3151	-0.066073
1.31577	-0.065236
1.31644	-0.065573
1.3171	-0.066227
1.31777	-0.066036
1.31843	-0.065658
1.3191	-0.065293
1.31977	-0.064852
1.32043	-0.065459
1.3211	-0.064773
1.32176	-0.065198
1.32243	-0.064593
1.32309	-0.064346
1.32376	-0.064527
1.32443	-0.063726
1.32509	-0.064681
1.32576	-0.063686
1.32642	-0.063923
1.32709	-0.063979
1.32776	-0.065306
1.32842	-0.065216
1.32909	-0.064773
[truncated: 46,259 more rows]
