# Supplementary material for: Bacterial pathogens deliver water- and solute-permeable channels to plant cells
Source: Nature. 2023 Sep 13;621(7979):586–91. doi: 10.1038/s41586-023-06531-5 (PMC10511319; doi:10.1038/s41586-023-06531-5)
Supplement: Supplementary file 12 — Source Data Extended Data Fig. 5 [file 41586_2023_6531_MOESM12_ESM.xlsx]

## Sheet: ED Fig. 5a
ED Fig. 5a
			One-way ANOVA on Ranks, H = 13.98, d.f. = 2 P < 0.001
Treatment	Volume change (nL)		Tukey's multiple comparisons test	P value
H2O	-2.8139		AvrE 20ng vs. H2O	0.002
H2O	10.2098		AvrE 20ng vs. DspE 2ng	0.926
H2O	0.1222		DspE 2ng vs. H2O	0.006
H2O	-43.6247
H2O	58.8904
H2O	33.8743
H2O	74.7442			Note: SigmaPlot v12.5 does not provide specific P value when P is lower than 0.001.
H2O	61.67
H2O	-38.8643
H2O	17.2694
DspE 2ng	228.873
DspE 2ng	116.449
DspE 2ng	208.741
DspE 2ng	167.919
DspE 2ng	228.312
DspE 2ng	164.391
DspE 2ng	225.51
DspE 2ng	179.41
DspE 2ng	65.3084
DspE 2ng	127.665
AvrE 20ng	27.0653
AvrE 20ng	371.442
AvrE 20ng	331.405
AvrE 20ng	168.102
AvrE 20ng	381.589
AvrE 20ng	282.012
AvrE 20ng	102.557
AvrE 20ng	236.797
AvrE 20ng	82.3338
AvrE 20ng	-102.631

## Sheet: ED Fig. 5c
ED Fig. 5c
Treatment	Volume change (pL)		Two-tailed student`s t-test: t = 3.832, d.f. = 46, P = 0.000384
Col-0	23.0917
Col-0	22.6
Col-0	16.6383
Col-0	15.1957
Col-0	11.1066
Col-0	0.699981
Col-0	-3.06574
Col-0	-4.22156
Col-0	17.6844
Col-0	8.12608
Col-0	-2.80398
Col-0	-3.28987
Col-0	-17.3034
Col-0	-18.3524
Col-0	-19.0835
Col-0	-29.1276
Col-0	45.932
Col-0	32.7854
Col-0	23.4199
Col-0	11.0671
Col-0	6.9971
Col-0	-3.96105
Col-0	-4.6675
Col-0	-7.91232
avrE	33.639
avrE	29.1344
avrE	28.2341
avrE	24.469
avrE	10.738
avrE	5.79743
avrE	0.16979
avrE	-0.55724
avrE	33.2013
avrE	30.5887
avrE	26.7918
avrE	23.853
avrE	15.3045
avrE	10.4465
avrE	7.62364
avrE	4.16362
avrE	77.4674
avrE	55.267
avrE	44.9552
avrE	41.1377
avrE	35.2362
avrE	26.2869
avrE	19.0514
avrE	17.2458

## Sheet: ED Fig. 5d
ED Fig. 5d
Time(min)	FITC-lipo + buffer	FITC-lipo + 0.5 uM DspE	SoyLipo + buffer	SoyLipo + 0.5uM DspE_WT
0	0	0	0	0
0.5	-142	-244	22	227
1	-155	-201	60	480
1.5	-173	-93	176	850
2	-163	-133	218	1084
2.5	-122	-178	210	1287
3	-303	-280	262	1573
3.5	-293	-257	297	1841
4	-323	-336	312	2118
4.5	-426	-424	302	2409
5	-315	-440	332	2736
5.5	-320	-334	315	2978
6	-366	-522	299	3287
6.5	-305	-380	330	3638
7	-219	-343	310	3906
7.5	-250	-185	279	4180
8	-356	-320	284	4468
8.5	-222	-201	293	4795
9	-354	-316	226	4976
9.5	-245	-345	255	5363
10	-228	-269	245	5549
10.5	-262	-350	234	5865
11	-230	-266	214	6073
11.5	-138	-260	221	6398
12	-213	-207	250	6680
12.5	-247	-265	271	6964
13	-197	-199	214	7151
13.5	-219	-240	221	7475
14	-240	-269	225	7667
14.5	-245	-234	257	7972
15	-292	-364	241	8251
15.5	-179	-240	277	8490
16	-227	-291	248	8673
16.5	-200	-287	159	8804
17	-67	-165	213	9146
17.5	-183	-116	193	9275
18	-185	-241	273	9629
18.5	-277	-230	194	9755
19	-248	-237	205	9985
19.5	-188	-169	206	10210
20	-254	-239	260	10502
20.5	-216	-136	192	10619
21	-116	-77	274	10967
21.5	-183	-68	205	11011
22	-284	-234	220	11257
22.5	-275	-131	162	11379
23	-151	-222	212	11717
23.5	-167	-154	187	11826
24	-252	-211	184	12028
24.5	-288	-271	148	12182
25	-156	-176	234	12566
25.5	-321	-302	185	12572
26	-271	-163	204	12814
26.5	-275	-176	194	13006
27	-244	-194	233	13178
27.5	-255	-266	164	13265
28	-304	-283	207	13526
28.5	-250	-149	178	13708
29	-188	-127	175	13872
29.5	-204	-153	187	14041
30	-109	-99	184	14216
30.5	-242	-222	128	14199
31	-196	-120	167	14540
31.5	-209	-178	187	14719
32	-319	-207	128	14675
32.5	-281	-211	182	14983
33	-383	-249	174	15056
33.5	-213	-71	156	15208
34	-242	-144	181	15424
34.5	-381	-243	134	15467
35	-213	-127	83	15547
35.5	-298	-203	184	15827
36	-293	-188	145	15976
36.5	-241	-169	157	16144
37	-320	-196	150	16193
37.5	-274	-163	164	16350
38	-374	-244	94	16342
38.5	-374	-152	112	16580
39	-292	-184	58	16537
39.5	-399	-271	90	16706
40	-309	-303	105	16999
40.5	-406	-246	49	16944
41	-359	-276	81	17066
41.5	-265	-115	51	17284
42	-350	-242	103	17430
42.5	-358	-200	80	17425
43	-158	-102	80	17672
43.5	-222	-102	103	17822
44	-352	-176	116	17900
44.5	-223	-147	53	17928
45	-282	-101	63	18013
45.5	-319	-193	87	18123
46	-344	-313	77	18227
46.5	-326	-210	53	18318
47	-282	-279	107	18570
47.5	-171	-53	43	18541
48	-205	-187	62	18720
48.5	-375	-253	67	18780
49	-115	-109	46	18896
49.5	-133	-145	67	18956
50	-206	-127	90	19099
50.5	-194	-192	37	19158
51	-288	-235	11	19089
51.5	-230	-221	10	19265
52	-48	-117	9	19385
52.5	-266	-202	-3	19362
53	-140	-145	80	19691
53.5	-134	-174	-48	19520
54	-128	-198	-9	19613
54.5	-205	-106	-1	19809
55	-83	-60	3	19873
55.5	-139	-138	-33	19891
56	-216	-169	-28	19964
56.5	-258	-249	-23	20118
57	-180	-192	32	20395
57.5	-165	-152	-47	20212
58	-128	-192	-12	20396
58.5	-149	-157	1	20492
59	-138	-140	-37	20619
59.5	-114	-231	-41	20625
60	-158	-288	31	20921
60.5	-215	-197	-43	20721
61	-159	-287	-34	20889
61.5	-206	-149	-38	20882
62	-256	-284	-71	20993
62.5	-212	-183	-35	21015
63	-263	-274	-3	21230
63.5	-231	-169	-13	21235
64	-209	-236	-97	21152
64.5	-113	-163	-36	21295
65	20	-114	-75	21387
65.5	-303	-313	-51	21516
66	-183	-249	-45	21603
66.5	-71	-217	-30	21653
67	-227	-302	-97	21471
67.5	-272	-181	-46	21781
68	-116	-184	-72	21722
68.5	-219	-201	-91	21747
69	-124	-152	-38	21939
69.5	-165	-172	-60	22041
70	-254	-212	-13	22063
70.5	-213	-283	-86	21877
71	-169	-189	-38	22206
71.5	-268	-320	-115	22057
72	-200	-207	-96	22235
72.5	-133	-202	-103	22155
73	-145	-234	-28	22492
73.5	-240	-140	-12	22446
74	-73	-179	-140	22284
74.5	-289	-350	-121	22481
75	-204	-147	-54	22591
75.5	-88	-195	-122	22593
76	-178	-354	-130	22592
76.5	-190	-211	-83	22619
77	-195	-210	-86	22742
77.5	-324	-412	-133	22802
78	-245	-237	-127	22834
78.5	-140	-208	-76	23017
79	-371	-399	-164	22953
79.5	-162	-156	-93	23112
80	-234	-272	-140	23026
80.5	-185	-223	-149	23137
81	-188	-210	-127	23242
81.5	-129	-149	-158	23201
82	-82	-279	-176	23213
82.5	-176	-169	-169	23199
83	-225	-226	-119	23423
83.5	-303	-397	-182	23221
84	-170	-167	-176	23331
84.5	-136	-149	-157	23555
85	-324	-290	-144	23458
85.5	-268	-258	-175	23619
86	-164	-260	-163	23558
86.5	-235	-284	-169	23535
87	-324	-267	-186	23656
87.5	-228	-253	-217	23554
88	-280	-315	-238	23667
88.5	-156	-205	-201	23837
89	-254	-286	-176	23884
89.5	-308	-287	-175	23878
90	-151	-270	-204	23891
90.5	-201	-233	-181	23913
91	-216	-213	-192	23993
91.5	-315	-346	-220	23934
92	-244	-215	-214	24049
92.5	-317	-289	-231	23956
93	-308	-325	-209	24041
93.5	-289	-355	-213	24253
94	-353	-288	-187	24296
94.5	-332	-461	-218	24269
95	-260	-316	-212	24215
95.5	-293	-272	-211	24328
96	-465	-410	-250	24242
96.5	-273	-199	-189	24468
97	-417	-451	-278	24235
97.5	-303	-302	-252	24336
98	-342	-306	-233	24423
98.5	-322	-304	-239	24401
99	-356	-301	-274	24473
99.5	-344	-348	-247	24474
100	-406	-299	-334	24368
100.5	-397	-381	-265	24525
101	-308	-201	-293	24654
101.5	-314	-420	-249	24694
102	-289	-251	-308	24562
102.5	-373	-380	-270	24763
103	-448	-420	-337	24572
103.5	-381	-333	-298	24797
104	-344	-378	-333	24758
104.5	-324	-290	-267	24981
105	-330	-360	-255	24910
105.5	-360	-336	-296	24852
106	-337	-321	-266	25097
106.5	-399	-331	-286	24917
107	-435	-396	-303	25060
107.5	-303	-362	-331	24808
108	-265	-324	-307	24958
108.5	-303	-261	-357	25037
109	-271	-311	-318	25159
109.5	-412	-357	-304	25107
110	-320	-328	-242	25311
110.5	-246	-334	-333	25258
111	-461	-332	-311	25458
111.5	-405	-317	-362	25030
112	-353	-308	-284	25398
112.5	-252	-298	-332	25413
113	-359	-304	-296	25412
113.5	-314	-282	-374	25191
114	-383	-277	-317	25292
114.5	-479	-445	-374	25241
115	-360	-345	-344	25441
115.5	-342	-311	-337	25733
116	-482	-426	-367	25367
116.5	-429	-445	-413	25326
117	-409	-325	-379	25427
117.5	-304	-272	-400	25333
118	-404	-408	-384	25412
118.5	-253	-253	-393	25454
119	-419	-473	-381	25656
119.5	-431	-339	-389	25472
120	-374	-342	-368	25603
120.5	1995	2497	20570	31933
121	2985	3232	35420	38821
121.5	3480	3368	38123	41332
122	3604	3392	41689	42014
122.5	4095	3774	42522	42002
123	4064	3709	42863	42478
123.5	3992	3544	42855	42197
124	4144	3522	43378	42379
124.5	3942	3343	43652	42313
125	4010	3284	43877	42552
125.5	3988	3287	43560	42653
126	3989	3240	43573	42668
126.5	4002	3335	43790	43006
127	4030	3291	43928	43098
127.5	3795	3038	44331	43472
128	3879	3280	44090	43373
128.5	3687	3083	44219	43223
129	3882	3174	43675	43339
129.5	3732	3058	44072	43667
130	3794	3208	43984	43528
130.5	3722	3140	43953	43444
131	3711	3124	44133	43742
131.5	3767	3132	44123	43448
132	3621	3190	45031	43978
132.5	3632	3163	43944	43422
133	3734	3169	44380	43688
133.5	3618	3084	44139	43490
134	3708	3352	44406	43629
134.5	3721	3297	44502	43887
135	3638	3224	44285	43708
135.5	3658	3355	44559	43746
136	3697	3321	44059	43244
136.5	3729	3379	44017	43332
137	3792	3521	44175	43413
137.5	3806	3390	44282	43627
138	3719	3431	44287	43533
138.5	3675	3377	44272	43359
139	3642	3323	44273	43338
139.5	3588	3319	44254	43401
140	3755	3595	44240	43378
140.5	3697	3488	44384	43318

## Sheet: ED Fig. 5e
ED Fig. 5d
Treatment	Normalized liposome dye release		One-way ANOVA on Ranks, H = 0.432, d.f. = 2, P = 0.861
Buffer	1
Buffer	1
Buffer	1
Buffer	1
Buffer	1
Buffer	1
DspE 0.05µM	1.04
DspE 0.05µM	1.01
DspE 0.05µM	0.98
DspE 0.15µM	1
DspE 0.15µM	1.05
DspE 0.15µM	0.98
