# Supplementary material for: Bacterial pathogens deliver water- and solute-permeable channels to plant cells
Source: Nature. 2023 Sep 13;621(7979):586–91. doi: 10.1038/s41586-023-06531-5 (PMC10511319; doi:10.1038/s41586-023-06531-5)
Supplement: Supplementary file 13 — Source Data Extended Data Fig. 6 [file 41586_2023_6531_MOESM13_ESM.xlsx]

## Sheet: ED Fig.6a
ED Fig. 6a
				Two-way ANOVA: treatment level: F(6,588) = 36.906, P < 0.001 ; voltage levels: F(20,588) = 51.160, P < 0.001
Treatment	Test voltage (mV)	Current value (uA)		Tukey's multiple comparisons test	P value
WT	-130	-0.6062		K1399/1401E 0.1ng vs. L1776-8E 0.01ng	<0.001
WT	-120	-0.5861		K1399/1401E 0.1ng vs. L1776-8E 0.1ng	<0.001
WT	-110	-0.562		K1399/1401E 0.1ng vs. Beta-barrel 0.01ng	<0.001
WT	-100	-0.5298		K1399/1401E 0.1ng vs. Beta-barrel 0.1ng	<0.001
WT	-90	-0.4974		K1399/1401E 0.1ng vs. K1399/1401E 0. 01ng	<0.001
WT	-80	-0.4568		K1399/1401E 0.1ng vs. WT 0.01ng	0.995
WT	-70	-0.4168		WT 0.01ng vs. L1776-8E 0.01ng	<0.001
WT	-60	-0.3672		WT 0.01ng vs. L1776-8E 0.1ng	<0.001
WT	-50	-0.3072		WT 0.01ng vs. Beta-barrel 0.01ng	<0.001
WT	-40	-0.2328		WT 0.01ng vs. Beta-barrel 0.1ng	<0.001
WT	-30	-0.1395		WT 0.01ng vs. K1399/1401E 0.01ng	<0.001
WT	-20	-0.0285		K1399/1401E 0.01ng vs. L1776-8E 0.01ng	0.955
WT	-10	0.1133		K1399/1401E 0.01ng vs. L1776-8E 0.1ng	0.982
WT	0	0.2868		K1399/1401E 0.01ng vs. Beta-barrel 0.01ng	0.997
WT	10	0.4895		K1399/1401E 0.01ng vs. Beta-barrel 0.1ng	1
WT	20	0.7309		Beta-barrel 0.1ng vs. L1776-8E 0.01ng	0.994
WT	30	1.0099		Beta-barrel 0.1ng vs. L1776-8E 0.1ng	0.999
WT	40	1.323		Beta-barrel 0.1ng vs. Beta-barrel 0.01ng	1
WT	50	1.6561		Beta-barrel 0.01ng vs. L1776-8E 0.01ng	1
WT	60	2.0037		Beta-barrel 0.01ng vs. L1776-8E 0.1ng	1
WT	70	2.3609		L1776-8E 0.1ng vs. L1776-8E 0.01ng	1
WT	-130	-0.6392
WT	-120	-0.6182
WT	-110	-0.5935
WT	-100	-0.5633			Note: SigmaPlot v12.5 does not provide specific P value when P is lower than 0.001.
WT	-90	-0.5279
WT	-80	-0.4889
WT	-70	-0.4458
WT	-60	-0.3886
WT	-50	-0.326
WT	-40	-0.2481
WT	-30	-0.1477
WT	-20	-0.0275
WT	-10	0.1234
WT	0	0.3097
WT	10	0.5307
WT	20	0.7782
WT	30	1.074
WT	40	1.4028
WT	50	1.7533
WT	60	2.1324
WT	70	2.5226
WT	-130	-1.0904
WT	-120	-1.051
WT	-110	-1.0009
WT	-100	-0.9494
WT	-90	-0.885
WT	-80	-0.8118
WT	-70	-0.7357
WT	-60	-0.6485
WT	-50	-0.5417
WT	-40	-0.4139
WT	-30	-0.2601
WT	-20	-0.0738
WT	-10	0.1565
WT	0	0.4307
WT	10	0.7565
WT	20	1.1373
WT	30	1.5755
WT	40	2.088
WT	50	2.6296
WT	60	3.23
WT	70	3.8735
WT	-130	-1.2725
WT	-120	-1.2245
WT	-110	-1.1667
WT	-100	-1.106
WT	-90	-1.0365
WT	-80	-0.9497
WT	-70	-0.8572
WT	-60	-0.7471
WT	-50	-0.6129
WT	-40	-0.4566
WT	-30	-0.2708
WT	-20	-0.0478
WT	-10	0.2165
WT	0	0.5248
WT	10	0.8796
WT	20	1.2757
WT	30	1.7332
WT	40	2.2314
WT	50	2.7578
WT	60	3.3206
WT	70	3.901
WT	-130	-1.1412
WT	-120	-1.0973
WT	-110	-1.0528
WT	-100	-0.9997
WT	-90	-0.9384
WT	-80	-0.8703
WT	-70	-0.7932
WT	-60	-0.6988
WT	-50	-0.5819
WT	-40	-0.4439
WT	-30	-0.2702
WT	-20	-0.058
WT	-10	0.2099
WT	0	0.534
WT	10	0.9218
WT	20	1.3825
WT	30	1.9102
WT	40	2.5188
WT	50	3.1815
WT	60	3.9075
WT	70	4.6771
B-barrel 0.01ng	-130	0.052
B-barrel 0.01ng	-120	0.0456
B-barrel 0.01ng	-110	0.0428
B-barrel 0.01ng	-100	0.0353
B-barrel 0.01ng	-90	0.0301
B-barrel 0.01ng	-80	0.0289
B-barrel 0.01ng	-70	0.0212
B-barrel 0.01ng	-60	0.0194
B-barrel 0.01ng	-50	0.0158
B-barrel 0.01ng	-40	0.008792
B-barrel 0.01ng	-30	0.005941
B-barrel 0.01ng	-20	0.002523
B-barrel 0.01ng	-10	0.000346
B-barrel 0.01ng	0	-0.00621
B-barrel 0.01ng	10	-0.0115
B-barrel 0.01ng	20	-0.0178
B-barrel 0.01ng	30	-0.0205
B-barrel 0.01ng	40	-0.0223
B-barrel 0.01ng	50	-0.0173
B-barrel 0.01ng	60	-0.0104
B-barrel 0.01ng	70	0.000325
B-barrel 0.01ng	-130	0.0296
B-barrel 0.01ng	-120	0.0191
B-barrel 0.01ng	-110	0.0148
B-barrel 0.01ng	-100	0.0195
B-barrel 0.01ng	-90	0.0219
B-barrel 0.01ng	-80	0.0269
B-barrel 0.01ng	-70	0.0262
B-barrel 0.01ng	-60	0.027
B-barrel 0.01ng	-50	0.0239
B-barrel 0.01ng	-40	0.0241
B-barrel 0.01ng	-30	0.0207
B-barrel 0.01ng	-20	0.0152
B-barrel 0.01ng	-10	0.008992
B-barrel 0.01ng	0	-0.00061
B-barrel 0.01ng	10	-0.01
B-barrel 0.01ng	20	-0.0193
B-barrel 0.01ng	30	-0.0302
B-barrel 0.01ng	40	-0.0401
B-barrel 0.01ng	50	-0.0503
B-barrel 0.01ng	60	-0.0669
B-barrel 0.01ng	70	-0.0877
B-barrel 0.01ng	-130	0.000125
B-barrel 0.01ng	-120	0.004394
B-barrel 0.01ng	-110	0.005167
B-barrel 0.01ng	-100	0.003779
B-barrel 0.01ng	-90	0.005639
B-barrel 0.01ng	-80	0.0127
B-barrel 0.01ng	-70	0.014
B-barrel 0.01ng	-60	0.0128
B-barrel 0.01ng	-50	0.009157
B-barrel 0.01ng	-40	0.008284
B-barrel 0.01ng	-30	0.008484
B-barrel 0.01ng	-20	0.004049
B-barrel 0.01ng	-10	-0.00016
B-barrel 0.01ng	0	-0.00366
B-barrel 0.01ng	10	-0.01
B-barrel 0.01ng	20	-0.0162
B-barrel 0.01ng	30	-0.0134
B-barrel 0.01ng	40	0.000549
B-barrel 0.01ng	50	0.0331
B-barrel 0.01ng	60	0.0903
B-barrel 0.01ng	70	0.1722
B-barrel 0.01ng	-130	0.1456
B-barrel 0.01ng	-120	0.129
B-barrel 0.01ng	-110	0.1135
B-barrel 0.01ng	-100	0.1004
B-barrel 0.01ng	-90	0.088
B-barrel 0.01ng	-80	0.0783
B-barrel 0.01ng	-70	0.0654
B-barrel 0.01ng	-60	0.0499
B-barrel 0.01ng	-50	0.0387
B-barrel 0.01ng	-40	0.0251
B-barrel 0.01ng	-30	0.0105
B-barrel 0.01ng	-20	-0.00714
B-barrel 0.01ng	-10	-0.0225
B-barrel 0.01ng	0	-0.0423
B-barrel 0.01ng	10	-0.0659
B-barrel 0.01ng	20	-0.0905
B-barrel 0.01ng	30	-0.1182
B-barrel 0.01ng	40	-0.1419
B-barrel 0.01ng	50	-0.1683
B-barrel 0.01ng	60	-0.1946
B-barrel 0.01ng	70	-0.2255
B-barrel 0.01ng	-130	-0.0136
B-barrel 0.01ng	-120	-0.0129
B-barrel 0.01ng	-110	-0.0116
B-barrel 0.01ng	-100	-0.01
B-barrel 0.01ng	-90	-0.00809
B-barrel 0.01ng	-80	-0.00668
B-barrel 0.01ng	-70	-0.00834
B-barrel 0.01ng	-60	-0.00809
B-barrel 0.01ng	-50	-0.00763
B-barrel 0.01ng	-40	-0.00799
B-barrel 0.01ng	-30	-0.00779
B-barrel 0.01ng	-20	-0.00663
B-barrel 0.01ng	-10	-0.00881
B-barrel 0.01ng	0	-0.0123
B-barrel 0.01ng	10	-0.0176
B-barrel 0.01ng	20	-0.0274
B-barrel 0.01ng	30	-0.0363
B-barrel 0.01ng	40	-0.0447
B-barrel 0.01ng	50	-0.0564
B-barrel 0.01ng	60	-0.0766
B-barrel 0.01ng	70	-0.1065
B-barrel 0.1ng	-130	-0.00394
B-barrel 0.1ng	-120	0.004902
B-barrel 0.1ng	-110	0.004658
B-barrel 0.1ng	-100	0.004797
B-barrel 0.1ng	-90	0.007165
B-barrel 0.1ng	-80	0.00909
B-barrel 0.1ng	-70	0.006915
B-barrel 0.1ng	-60	0.006148
B-barrel 0.1ng	-50	0.004579
B-barrel 0.1ng	-40	0.004215
B-barrel 0.1ng	-30	0.001871
B-barrel 0.1ng	-20	0.002523
B-barrel 0.1ng	-10	0.005432
B-barrel 0.1ng	0	0.006002
B-barrel 0.1ng	10	0.006795
B-barrel 0.1ng	20	0.004618
B-barrel 0.1ng	30	0.001851
B-barrel 0.1ng	40	0.005636
B-barrel 0.1ng	50	0.005127
B-barrel 0.1ng	60	0.008891
B-barrel 0.1ng	70	0.004395
B-barrel 0.1ng	-130	-0.0599
B-barrel 0.1ng	-120	-0.05
B-barrel 0.1ng	-110	-0.0452
B-barrel 0.1ng	-100	-0.0415
B-barrel 0.1ng	-90	-0.0356
B-barrel 0.1ng	-80	-0.027
B-barrel 0.1ng	-70	-0.0226
B-barrel 0.1ng	-60	-0.0162
B-barrel 0.1ng	-50	-0.0102
B-barrel 0.1ng	-40	-0.00189
B-barrel 0.1ng	-30	0.003397
B-barrel 0.1ng	-20	0.0112
B-barrel 0.1ng	-10	0.0207
B-barrel 0.1ng	0	0.0335
B-barrel 0.1ng	10	0.0444
B-barrel 0.1ng	20	0.056
B-barrel 0.1ng	30	0.0741
B-barrel 0.1ng	40	0.0997
B-barrel 0.1ng	50	0.1399
B-barrel 0.1ng	60	0.1915
B-barrel 0.1ng	70	0.2526
B-barrel 0.1ng	-130	0.0362
B-barrel 0.1ng	-120	0.0232
B-barrel 0.1ng	-110	0.0133
B-barrel 0.1ng	-100	0.00734
B-barrel 0.1ng	-90	0.005639
B-barrel 0.1ng	-80	0.008073
B-barrel 0.1ng	-70	0.007933
B-barrel 0.1ng	-60	0.007165
B-barrel 0.1ng	-50	0.005596
B-barrel 0.1ng	-40	0.00574
B-barrel 0.1ng	-30	0.005432
B-barrel 0.1ng	-20	0.005575
B-barrel 0.1ng	-10	0.001872
B-barrel 0.1ng	0	-0.00112
B-barrel 0.1ng	10	-0.00795
B-barrel 0.1ng	20	-0.0147
B-barrel 0.1ng	30	-0.0195
B-barrel 0.1ng	40	-0.0198
B-barrel 0.1ng	50	-0.0147
B-barrel 0.1ng	60	-0.00484
B-barrel 0.1ng	70	-0.00171
B-barrel 0.1ng	-130	0.0154
B-barrel 0.1ng	-120	0.0105
B-barrel 0.1ng	-110	0.006184
B-barrel 0.1ng	-100	0.003779
B-barrel 0.1ng	-90	0.006148
B-barrel 0.1ng	-80	0.004004
B-barrel 0.1ng	-70	0.005898
B-barrel 0.1ng	-60	0.006148
B-barrel 0.1ng	-50	0.007631
B-barrel 0.1ng	-40	0.00574
B-barrel 0.1ng	-30	0.004923
B-barrel 0.1ng	-20	0.000997
B-barrel 0.1ng	-10	-0.0022
B-barrel 0.1ng	0	-0.00824
B-barrel 0.1ng	10	-0.0146
B-barrel 0.1ng	20	-0.0213
B-barrel 0.1ng	30	-0.0175
B-barrel 0.1ng	40	-0.00962
B-barrel 0.1ng	50	0.0199
B-barrel 0.1ng	60	0.0684
B-barrel 0.1ng	70	0.1346
B-barrel 0.1ng	-130	0.004703
B-barrel 0.1ng	-120	-0.00069
B-barrel 0.1ng	-110	-0.00501
B-barrel 0.1ng	-100	-0.00639
B-barrel 0.1ng	-90	-0.00504
B-barrel 0.1ng	-80	-0.00261
B-barrel 0.1ng	-70	-0.00326
B-barrel 0.1ng	-60	-0.00453
B-barrel 0.1ng	-50	-0.00102
B-barrel 0.1ng	-40	-0.00138
B-barrel 0.1ng	-30	-0.00016
B-barrel 0.1ng	-20	-0.0046
B-barrel 0.1ng	-10	-0.00423
B-barrel 0.1ng	0	-0.00671
B-barrel 0.1ng	10	-0.00897
B-barrel 0.1ng	20	-0.0117
B-barrel 0.1ng	30	-0.0104
B-barrel 0.1ng	40	-0.00555
B-barrel 0.1ng	50	0.002584
B-barrel 0.1ng	60	0.0247
B-barrel 0.1ng	70	0.0532
L1776-8E 0.01 ng	-130	0.0174
L1776-8E 0.01 ng	-120	0.0268
L1776-8E 0.01 ng	-110	0.023
L1776-8E 0.01 ng	-100	0.018
L1776-8E 0.01 ng	-90	0.0168
L1776-8E 0.01 ng	-80	0.0157
L1776-8E 0.01 ng	-70	0.007933
L1776-8E 0.01 ng	-60	0.004622
L1776-8E 0.01 ng	-50	0.001019
L1776-8E 0.01 ng	-40	-0.00138
L1776-8E 0.01 ng	-30	-0.0022
L1776-8E 0.01 ng	-20	-0.00511
L1776-8E 0.01 ng	-10	-0.00779
L1776-8E 0.01 ng	0	-0.0108
L1776-8E 0.01 ng	10	-0.0171
L1776-8E 0.01 ng	20	-0.0279
L1776-8E 0.01 ng	30	-0.0358
L1776-8E 0.01 ng	40	-0.0488
L1776-8E 0.01 ng	50	-0.0691
L1776-8E 0.01 ng	60	-0.1086
L1776-8E 0.01 ng	70	-0.164
L1776-8E 0.01 ng	-130	0.0591
L1776-8E 0.01 ng	-120	0.0588
L1776-8E 0.01 ng	-110	0.0515
L1776-8E 0.01 ng	-100	0.0424
L1776-8E 0.01 ng	-90	0.0356
L1776-8E 0.01 ng	-80	0.034
L1776-8E 0.01 ng	-70	0.0268
L1776-8E 0.01 ng	-60	0.0194
L1776-8E 0.01 ng	-50	0.0168
L1776-8E 0.01 ng	-40	0.0103
L1776-8E 0.01 ng	-30	0.004415
L1776-8E 0.01 ng	-20	-0.00714
L1776-8E 0.01 ng	-10	-0.0139
L1776-8E 0.01 ng	0	-0.0225
L1776-8E 0.01 ng	10	-0.0329
L1776-8E 0.01 ng	20	-0.0529
L1776-8E 0.01 ng	30	-0.0709
L1776-8E 0.01 ng	40	-0.0971
L1776-8E 0.01 ng	50	-0.1373
L1776-8E 0.01 ng	60	-0.1844
L1776-8E 0.01 ng	70	-0.2611
L1776-8E 0.01 ng	-130	0.1191
L1776-8E 0.01 ng	-120	0.1066
L1776-8E 0.01 ng	-110	0.0891
L1776-8E 0.01 ng	-100	0.0785
L1776-8E 0.01 ng	-90	0.0713
L1776-8E 0.01 ng	-80	0.064
L1776-8E 0.01 ng	-70	0.0547
L1776-8E 0.01 ng	-60	0.0438
L1776-8E 0.01 ng	-50	0.0295
L1776-8E 0.01 ng	-40	0.0215
L1776-8E 0.01 ng	-30	0.0105
L1776-8E 0.01 ng	-20	-0.0046
L1776-8E 0.01 ng	-10	-0.0175
L1776-8E 0.01 ng	0	-0.0347
L1776-8E 0.01 ng	10	-0.0537
L1776-8E 0.01 ng	20	-0.0768
L1776-8E 0.01 ng	30	-0.0999
L1776-8E 0.01 ng	40	-0.1251
L1776-8E 0.01 ng	50	-0.151
L1776-8E 0.01 ng	60	-0.1773
L1776-8E 0.01 ng	70	-0.2169
L1776-8E 0.01 ng	-130	0.0622
L1776-8E 0.01 ng	-120	0.0502
L1776-8E 0.01 ng	-110	0.0433
L1776-8E 0.01 ng	-100	0.0379
L1776-8E 0.01 ng	-90	0.0356
L1776-8E 0.01 ng	-80	0.0325
L1776-8E 0.01 ng	-70	0.0257
L1776-8E 0.01 ng	-60	0.0194
L1776-8E 0.01 ng	-50	0.0137
L1776-8E 0.01 ng	-40	0.0113
L1776-8E 0.01 ng	-30	-0.00016
L1776-8E 0.01 ng	-20	-0.00918
L1776-8E 0.01 ng	-10	-0.0205
L1776-8E 0.01 ng	0	-0.0291
L1776-8E 0.01 ng	10	-0.0456
L1776-8E 0.01 ng	20	-0.0625
L1776-8E 0.01 ng	30	-0.077
L1776-8E 0.01 ng	40	-0.0874
L1776-8E 0.01 ng	50	-0.091
L1776-8E 0.01 ng	60	-0.0832
L1776-8E 0.01 ng	70	-0.0729
L1776-8E 0.01 ng	-130	0.1263
L1776-8E 0.01 ng	-120	0.1082
L1776-8E 0.01 ng	-110	0.0942
L1776-8E 0.01 ng	-100	0.0821
L1776-8E 0.01 ng	-90	0.0718
L1776-8E 0.01 ng	-80	0.0661
L1776-8E 0.01 ng	-70	0.0568
L1776-8E 0.01 ng	-60	0.0443
L1776-8E 0.01 ng	-50	0.0326
L1776-8E 0.01 ng	-40	0.0205
L1776-8E 0.01 ng	-30	0.006958
L1776-8E 0.01 ng	-20	-0.00765
L1776-8E 0.01 ng	-10	-0.0236
L1776-8E 0.01 ng	0	-0.0398
L1776-8E 0.01 ng	10	-0.0634
L1776-8E 0.01 ng	20	-0.09
L1776-8E 0.01 ng	30	-0.1146
L1776-8E 0.01 ng	40	-0.1464
L1776-8E 0.01 ng	50	-0.181
L1776-8E 0.01 ng	60	-0.2246
L1776-8E 0.01 ng	70	-0.2769
L1776-8E 0.1 ng	-130	-0.00089
L1776-8E 0.1 ng	-120	0.000833
L1776-8E 0.1 ng	-110	-0.00348
L1776-8E 0.1 ng	-100	-0.00334
L1776-8E 0.1 ng	-90	-0.00708
L1776-8E 0.1 ng	-80	-0.00566
L1776-8E 0.1 ng	-70	-0.00733
L1776-8E 0.1 ng	-60	-0.0112
L1776-8E 0.1 ng	-50	-0.0112
L1776-8E 0.1 ng	-40	-0.00901
L1776-8E 0.1 ng	-30	-0.0119
L1776-8E 0.1 ng	-20	-0.0132
L1776-8E 0.1 ng	-10	-0.0129
L1776-8E 0.1 ng	0	-0.0143
L1776-8E 0.1 ng	10	-0.0156
L1776-8E 0.1 ng	20	-0.0203
L1776-8E 0.1 ng	30	-0.0282
L1776-8E 0.1 ng	40	-0.0381
L1776-8E 0.1 ng	50	-0.0564
L1776-8E 0.1 ng	60	-0.0928
L1776-8E 0.1 ng	70	-0.139
L1776-8E 0.1 ng	-130	-0.039
L1776-8E 0.1 ng	-120	-0.0287
L1776-8E 0.1 ng	-110	-0.0248
L1776-8E 0.1 ng	-100	-0.0201
L1776-8E 0.1 ng	-90	-0.0173
L1776-8E 0.1 ng	-80	-0.0138
L1776-8E 0.1 ng	-70	-0.0119
L1776-8E 0.1 ng	-60	-0.0106
L1776-8E 0.1 ng	-50	-0.0107
L1776-8E 0.1 ng	-40	-0.011
L1776-8E 0.1 ng	-30	-0.00627
L1776-8E 0.1 ng	-20	-0.00765
L1776-8E 0.1 ng	-10	-0.00423
L1776-8E 0.1 ng	0	-0.00061
L1776-8E 0.1 ng	10	0.000692
L1776-8E 0.1 ng	20	0.001566
L1776-8E 0.1 ng	30	0.000834
L1776-8E 0.1 ng	40	0.002075
L1776-8E 0.1 ng	50	-0.00657
L1776-8E 0.1 ng	60	-0.0303
L1776-8E 0.1 ng	70	-0.0709
L1776-8E 0.1 ng	-130	0.0851
L1776-8E 0.1 ng	-120	0.069
L1776-8E 0.1 ng	-110	0.0637
L1776-8E 0.1 ng	-100	0.0541
L1776-8E 0.1 ng	-90	0.0499
L1776-8E 0.1 ng	-80	0.0477
L1776-8E 0.1 ng	-70	0.04
L1776-8E 0.1 ng	-60	0.0336
L1776-8E 0.1 ng	-50	0.028
L1776-8E 0.1 ng	-40	0.023
L1776-8E 0.1 ng	-30	0.0105
L1776-8E 0.1 ng	-20	0.004558
L1776-8E 0.1 ng	-10	-0.00423
L1776-8E 0.1 ng	0	-0.0174
L1776-8E 0.1 ng	10	-0.0334
L1776-8E 0.1 ng	20	-0.0513
L1776-8E 0.1 ng	30	-0.0617
L1776-8E 0.1 ng	40	-0.061
L1776-8E 0.1 ng	50	-0.0854
L1776-8E 0.1 ng	60	-0.1015
L1776-8E 0.1 ng	70	-0.1116
L1776-8E 0.1 ng	-130	0.0632
L1776-8E 0.1 ng	-120	0.0578
L1776-8E 0.1 ng	-110	0.053
L1776-8E 0.1 ng	-100	0.0506
L1776-8E 0.1 ng	-90	0.0453
L1776-8E 0.1 ng	-80	0.0457
L1776-8E 0.1 ng	-70	0.04
L1776-8E 0.1 ng	-60	0.0356
L1776-8E 0.1 ng	-50	0.028
L1776-8E 0.1 ng	-40	0.0195
L1776-8E 0.1 ng	-30	0.008992
L1776-8E 0.1 ng	-20	-0.00561
L1776-8E 0.1 ng	-10	-0.0164
L1776-8E 0.1 ng	0	-0.0306
L1776-8E 0.1 ng	10	-0.0461
L1776-8E 0.1 ng	20	-0.0702
L1776-8E 0.1 ng	30	-0.0902
L1776-8E 0.1 ng	40	-0.1108
L1776-8E 0.1 ng	50	-0.1368
L1776-8E 0.1 ng	60	-0.1635
L1776-8E 0.1 ng	70	-0.1991
L1776-8E 0.1 ng	-130	0.0713
L1776-8E 0.1 ng	-120	0.0659
L1776-8E 0.1 ng	-110	0.056
L1776-8E 0.1 ng	-100	0.0485
L1776-8E 0.1 ng	-90	0.0418
L1776-8E 0.1 ng	-80	0.0422
L1776-8E 0.1 ng	-70	0.0354
L1776-8E 0.1 ng	-60	0.0295
L1776-8E 0.1 ng	-50	0.0203
L1776-8E 0.1 ng	-40	0.0154
L1776-8E 0.1 ng	-30	0.006449
L1776-8E 0.1 ng	-20	-0.00155
L1776-8E 0.1 ng	-10	-0.0119
L1776-8E 0.1 ng	0	-0.0215
L1776-8E 0.1 ng	10	-0.0354
L1776-8E 0.1 ng	20	-0.0503
L1776-8E 0.1 ng	30	-0.0597
L1776-8E 0.1 ng	40	-0.063
L1776-8E 0.1 ng	50	-0.0595
L1776-8E 0.1 ng	60	-0.041
L1776-8E 0.1 ng	70	-0.0129
K1399/1401E 0.01ng	-130	-0.0823
K1399/1401E 0.01ng	-120	-0.0739
K1399/1401E 0.01ng	-110	-0.0691
K1399/1401E 0.01ng	-100	-0.0608
K1399/1401E 0.01ng	-90	-0.0523
K1399/1401E 0.01ng	-80	-0.0433
K1399/1401E 0.01ng	-70	-0.0424
K1399/1401E 0.01ng	-60	-0.0345
K1399/1401E 0.01ng	-50	-0.03
K1399/1401E 0.01ng	-40	-0.0248
K1399/1401E 0.01ng	-30	-0.0195
K1399/1401E 0.01ng	-20	-0.0107
K1399/1401E 0.01ng	-10	0.001363
K1399/1401E 0.01ng	0	0.0157
K1399/1401E 0.01ng	10	0.0302
K1399/1401E 0.01ng	20	0.0453
K1399/1401E 0.01ng	30	0.0898
K1399/1401E 0.01ng	40	0.0952
K1399/1401E 0.01ng	50	0.115
K1399/1401E 0.01ng	60	0.1666
K1399/1401E 0.01ng	70	0.1483
K1399/1401E 0.01ng	-130	-0.1336
K1399/1401E 0.01ng	-120	-0.0968
K1399/1401E 0.01ng	-110	-0.0783
K1399/1401E 0.01ng	-100	-0.0639
K1399/1401E 0.01ng	-90	-0.0493
K1399/1401E 0.01ng	-80	-0.0392
K1399/1401E 0.01ng	-70	-0.0363
K1399/1401E 0.01ng	-60	-0.0315
K1399/1401E 0.01ng	-50	-0.0249
K1399/1401E 0.01ng	-40	-0.0156
K1399/1401E 0.01ng	-30	-0.00627
K1399/1401E 0.01ng	-20	0.003032
K1399/1401E 0.01ng	-10	0.0176
K1399/1401E 0.01ng	0	0.0345
K1399/1401E 0.01ng	10	0.0602
K1399/1401E 0.01ng	20	0.0901
K1399/1401E 0.01ng	30	0.128
K1399/1401E 0.01ng	40	0.1816
K1399/1401E 0.01ng	50	0.2513
K1399/1401E 0.01ng	60	0.3151
K1399/1401E 0.01ng	70	0.3935
K1399/1401E 0.01ng	-130	-0.0156
K1399/1401E 0.01ng	-120	-0.00018
K1399/1401E 0.01ng	-110	0.0133
K1399/1401E 0.01ng	-100	0.014
K1399/1401E 0.01ng	-90	0.0163
K1399/1401E 0.01ng	-80	0.0218
K1399/1401E 0.01ng	-70	0.0191
K1399/1401E 0.01ng	-60	0.0178
K1399/1401E 0.01ng	-50	0.0163
K1399/1401E 0.01ng	-40	0.0124
K1399/1401E 0.01ng	-30	0.0105
K1399/1401E 0.01ng	-20	0.008118
K1399/1401E 0.01ng	-10	0.007466
K1399/1401E 0.01ng	0	0.0111
K1399/1401E 0.01ng	10	0.0104
K1399/1401E 0.01ng	20	0.0184
K1399/1401E 0.01ng	30	0.0278
K1399/1401E 0.01ng	40	0.0407
K1399/1401E 0.01ng	50	0.0585
K1399/1401E 0.01ng	60	0.0704
K1399/1401E 0.01ng	70	0.0827
K1399/1401E 0.01ng	-130	0.0947
K1399/1401E 0.01ng	-120	0.0802
K1399/1401E 0.01ng	-110	0.0662
K1399/1401E 0.01ng	-100	0.0577
K1399/1401E 0.01ng	-90	0.0499
K1399/1401E 0.01ng	-80	0.0467
K1399/1401E 0.01ng	-70	0.0385
K1399/1401E 0.01ng	-60	0.0331
K1399/1401E 0.01ng	-50	0.0239
K1399/1401E 0.01ng	-40	0.0164
K1399/1401E 0.01ng	-30	0.009501
K1399/1401E 0.01ng	-20	0.003032
K1399/1401E 0.01ng	-10	-0.00321
K1399/1401E 0.01ng	0	-0.00875
K1399/1401E 0.01ng	10	-0.0151
K1399/1401E 0.01ng	20	-0.0198
K1399/1401E 0.01ng	30	-0.02
K1399/1401E 0.01ng	40	-0.0269
K1399/1401E 0.01ng	50	-0.0279
K1399/1401E 0.01ng	60	-0.0338
K1399/1401E 0.01ng	70	-0.0602
K1399/1401E 0.01ng	-130	0.0118
K1399/1401E 0.01ng	-120	0.0247
K1399/1401E 0.01ng	-110	0.0352
K1399/1401E 0.01ng	-100	0.0348
K1399/1401E 0.01ng	-90	0.0341
K1399/1401E 0.01ng	-80	0.033
K1399/1401E 0.01ng	-70	0.0252
K1399/1401E 0.01ng	-60	0.0214
K1399/1401E 0.01ng	-50	0.0198
K1399/1401E 0.01ng	-40	0.0139
K1399/1401E 0.01ng	-30	0.012
K1399/1401E 0.01ng	-20	0.002523
K1399/1401E 0.01ng	-10	0.00238
K1399/1401E 0.01ng	0	-0.00163
K1399/1401E 0.01ng	10	-0.00389
K1399/1401E 0.01ng	20	-0.00301
K1399/1401E 0.01ng	30	-0.0012
K1399/1401E 0.01ng	40	0.0148
K1399/1401E 0.01ng	50	0.0377
K1399/1401E 0.01ng	60	0.0786
K1399/1401E 0.01ng	70	0.1183
K1399/1401E 0.1ng	-130	-0.2567
K1399/1401E 0.1ng	-120	-0.2626
K1399/1401E 0.1ng	-110	-0.2659
K1399/1401E 0.1ng	-100	-0.2592
K1399/1401E 0.1ng	-90	-0.2517
K1399/1401E 0.1ng	-80	-0.2386
K1399/1401E 0.1ng	-70	-0.2255
K1399/1401E 0.1ng	-60	-0.2034
K1399/1401E 0.1ng	-50	-0.174
K1399/1401E 0.1ng	-40	-0.1341
K1399/1401E 0.1ng	-30	-0.0749
K1399/1401E 0.1ng	-20	0.000489
K1399/1401E 0.1ng	-10	0.1041
K1399/1401E 0.1ng	0	0.242
K1399/1401E 0.1ng	10	0.4203
K1399/1401E 0.1ng	20	0.6475
K1399/1401E 0.1ng	30	0.9169
K1399/1401E 0.1ng	40	1.2523
K1399/1401E 0.1ng	50	1.6337
K1399/1401E 0.1ng	60	2.0622
K1399/1401E 0.1ng	70	2.5134
K1399/1401E 0.1ng	-130	-0.5467
K1399/1401E 0.1ng	-120	-0.5495
K1399/1401E 0.1ng	-110	-0.5411
K1399/1401E 0.1ng	-100	-0.5293
K1399/1401E 0.1ng	-90	-0.5071
K1399/1401E 0.1ng	-80	-0.4782
K1399/1401E 0.1ng	-70	-0.4437
K1399/1401E 0.1ng	-60	-0.3957
K1399/1401E 0.1ng	-50	-0.3352
K1399/1401E 0.1ng	-40	-0.2526
K1399/1401E 0.1ng	-30	-0.1492
K1399/1401E 0.1ng	-20	-0.0178
K1399/1401E 0.1ng	-10	0.1433
K1399/1401E 0.1ng	0	0.3442
K1399/1401E 0.1ng	10	0.58
K1399/1401E 0.1ng	20	0.854
K1399/1401E 0.1ng	30	1.1681
K1399/1401E 0.1ng	40	1.5173
K1399/1401E 0.1ng	50	1.886
K1399/1401E 0.1ng	60	2.2743
K1399/1401E 0.1ng	70	2.6594
K1399/1401E 0.1ng	-130	-0.1382
K1399/1401E 0.1ng	-120	-0.1319
K1399/1401E 0.1ng	-110	-0.1235
K1399/1401E 0.1ng	-100	-0.1178
K1399/1401E 0.1ng	-90	-0.1058
K1399/1401E 0.1ng	-80	-0.0972
K1399/1401E 0.1ng	-70	-0.0918
K1399/1401E 0.1ng	-60	-0.0813
K1399/1401E 0.1ng	-50	-0.0687
K1399/1401E 0.1ng	-40	-0.0502
K1399/1401E 0.1ng	-30	-0.0297
K1399/1401E 0.1ng	-20	-0.00155
K1399/1401E 0.1ng	-10	0.039
K1399/1401E 0.1ng	0	0.0915
K1399/1401E 0.1ng	10	0.1604
K1399/1401E 0.1ng	20	0.2538
K1399/1401E 0.1ng	30	0.3742
K1399/1401E 0.1ng	40	0.5336
K1399/1401E 0.1ng	50	0.7309
K1399/1401E 0.1ng	60	0.9778
K1399/1401E 0.1ng	70	1.2571
K1399/1401E 0.1ng	-130	-1.2277
K1399/1401E 0.1ng	-120	-1.2051
K1399/1401E 0.1ng	-110	-1.1743
K1399/1401E 0.1ng	-100	-1.1294
K1399/1401E 0.1ng	-90	-1.0737
K1399/1401E 0.1ng	-80	-1.0051
K1399/1401E 0.1ng	-70	-0.9223
K1399/1401E 0.1ng	-60	-0.8127
K1399/1401E 0.1ng	-50	-0.6775
K1399/1401E 0.1ng	-40	-0.5044
K1399/1401E 0.1ng	-30	-0.2921
K1399/1401E 0.1ng	-20	-0.0346
K1399/1401E 0.1ng	-10	0.2847
K1399/1401E 0.1ng	0	0.6581
K1399/1401E 0.1ng	10	1.0917
K1399/1401E 0.1ng	20	1.589
K1399/1401E 0.1ng	30	2.1538
K1399/1401E 0.1ng	40	2.7685
K1399/1401E 0.1ng	50	3.4323
K1399/1401E 0.1ng	60	4.1359
K1399/1401E 0.1ng	70	4.8526
K1399/1401E 0.1ng	-130	-1.2002
K1399/1401E 0.1ng	-120	-1.171
K1399/1401E 0.1ng	-110	-1.1357
K1399/1401E 0.1ng	-100	-1.0923
K1399/1401E 0.1ng	-90	-1.0376
K1399/1401E 0.1ng	-80	-0.9649
K1399/1401E 0.1ng	-70	-0.8786
K1399/1401E 0.1ng	-60	-0.7736
K1399/1401E 0.1ng	-50	-0.6439
K1399/1401E 0.1ng	-40	-0.481
K1399/1401E 0.1ng	-30	-0.2769
K1399/1401E 0.1ng	-20	-0.03
K1399/1401E 0.1ng	-10	0.2704
K1399/1401E 0.1ng	0	0.626
K1399/1401E 0.1ng	10	1.0357
K1399/1401E 0.1ng	20	1.5025
K1399/1401E 0.1ng	30	2.0252
K1399/1401E 0.1ng	40	2.5996
K1399/1401E 0.1ng	50	3.2125
K1399/1401E 0.1ng	60	3.8556
K1399/1401E 0.1ng	70	4.5164

## Sheet: ED Fig. 6b
ED Fig. 6b
Treatment	Volume change (nL)		One-way ANOVA: F(4,25) = 72.004, P < 0.001
H2O	-14.3414		Tukey's multiple comparisons test	P value
H2O	-7.478		DspE WT 1ng vs. H2O	<0.001
H2O	-11.5396		DspE WT 1ng vs. DspE B-barrel 1ng	<0.001
H2O	-14.4949		DspE WT 1ng vs. DspE L1776-8E 1ng	<0.001
H2O	-1.1545		DspE WT 1ng vs. DspE K1399/1401E 1ng	<0.001
H2O	-6.8559		DspE K1399/1401E 1ng vs. H2O	<0.001
DspE WT 1ng	190.721		DspE K1399/1401E 1ng vs. DspE B-barrel 1ng	<0.001
DspE WT 1ng	201.716		DspE K1399/1401E 1ng vs. DspE L1776-8E 1ng	<0.001
DspE WT 1ng	167.215		DspE L1776-8E 1ng vs. H2O	0.747
DspE WT 1ng	252.783		DspE L1776-8E 1ng vs. DspE B-barrel 1ng	0.959
DspE WT 1ng	207.313		DspE B-barrel 1ng vs. H2O	0.984
DspE WT 1ng	193.021
DspE B-barrel 1ng	17.303
DspE B-barrel 1ng	0.0549
DspE B-barrel 1ng	0.9584			Note: SigmaPlot v12.5 does not provide specific P value when P is lower than 0.001.
DspE B-barrel 1ng	-13.5746
DspE B-barrel 1ng	-7.9352
DspE B-barrel 1ng	-5.2576
DspE L(1776-8)E 1ng	-16.5062
DspE L(1776-8)E 1ng	20.246
DspE L(1776-8)E 1ng	22.3511
DspE L(1776-8)E 1ng	7.4782
DspE L(1776-8)E 1ng	-1.8035
DspE L(1776-8)E 1ng	20.9598
DspE K(1399/1401)E 1ng	115.064
DspE K(1399/1401)E 1ng	82.3175
DspE K(1399/1401)E 1ng	43.4356
DspE K(1399/1401)E 1ng	93.2676
DspE K(1399/1401)E 1ng	165.812
DspE K(1399/1401)E 1ng	42.3327
