# Supplementary material for: Bacterial pathogens deliver water- and solute-permeable channels to plant cells
Source: Nature. 2023 Sep 13;621(7979):586–91. doi: 10.1038/s41586-023-06531-5 (PMC10511319; doi:10.1038/s41586-023-06531-5)
Supplement: Supplementary file 14 — Source Data Extended Data Fig. 7 [file 41586_2023_6531_MOESM14_ESM.xlsx]

## Sheet: ED Fig. 7a
ED Fig. 7a
DspE 0.01ng in Saline				DspE 0.01ng in 1mM G0				DspE 0.01ng in 3mM G0				DspE 0.01ng in 10mM G0					Regression parameters
Voltage	Mean predicted	95% upper confidencial limit	95% lower confidencial limit	Voltage	Mean predicted	95% upper confidencial limit	95% lower confidencial limit	Voltage	Mean predicted	95% upper confidencial limit	95% lower confidencial limit	Voltage	Mean predicted	95% upper confidencial limit	95% lower confidencial limit
-118	-1.5437	-1.7011	-1.3861	-118.4	-1.3048	-1.4102	-1.1996	-117.6	-0.5225	-0.5935	-0.4514	-118.031	-0.4248	-0.4669	-0.3827		DspE 0.01ng in Saline					DspE 0.01ng in 1mM G0					DspE 0.01ng in 3mM G0					DspE 0.01ng in 10mM G0
-117.297	-1.5497	-1.7048	-1.3945	-117.697	-1.3084	-1.4121	-1.2047	-116.897	-0.5264	-0.5965	-0.4564	-117.289	-0.4287	-0.4702	-0.3872
-116.594	-1.5554	-1.7083	-1.4026	-116.994	-1.3117	-1.4139	-1.2096	-116.194	-0.5302	-0.5992	-0.4613	-116.547	-0.4324	-0.4733	-0.3916		Rsqr =	0.9969				Rsqr =	0.9981				Rsqr =	0.9974				Rsqr =	0.9972
-115.891	-1.561	-1.7115	-1.4104	-116.291	-1.3149	-1.4155	-1.2143	-115.491	-0.534	-0.6019	-0.4661	-115.805	-0.4362	-0.4763	-0.396		Coefficients	value	t-test	p-value		Coefficients	value	t-test	p-value		Coefficients	value	t-test	p-value		Coefficients	value	t-test	p-value
-115.188	-1.5664	-1.7145	-1.4181	-115.588	-1.3179	-1.4169	-1.2189	-114.787	-0.5375	-0.6045	-0.4707	-115.062	-0.4397	-0.4793	-0.4002		Y0 =	0.7924	19.0834	<0.0001		Y0 =	0.7964	27.205	<0.0001		Y0 =	0.7627	32.3719	<0.0001		Y0 =	0.6661	32.3648	<0.0001
-114.484	-1.5714	-1.7174	-1.4254	-114.884	-1.3207	-1.4182	-1.2231	-114.084	-0.541	-0.6069	-0.4751	-114.32	-0.4433	-0.4823	-0.4043		a =	0.0509	61.519	<0.0001		a =	0.0446	75.7287	<0.0001		a =	0.0289	62.2542	<0.0001		a =	0.0238	66.3409	<0.0001
-113.781	-1.5762	-1.72	-1.4325	-114.181	-1.3234	-1.4194	-1.2273	-113.381	-0.5443	-0.6092	-0.4795	-113.578	-0.4466	-0.485	-0.4083		b =	0.0002	21.7033	<0.0001		b =	0.0002	22.8928	<0.0001		b =	0.0001	15.8925	<0.0001		b =	8.8245e-05	17.9782	<0.0001
-113.078	-1.5809	-1.7224	-1.4393	-113.478	-1.3258	-1.4203	-1.2312	-112.678	-0.5476	-0.6115	-0.4836	-112.836	-0.45	-0.4878	-0.4122
-112.375	-1.5852	-1.7247	-1.4458	-112.775	-1.328	-1.4212	-1.235	-111.975	-0.5506	-0.6135	-0.4878	-112.094	-0.4532	-0.4904	-0.4159		ANOVA	df	F	p-value		ANOVA	df	F	p-value		ANOVA	df	F	p-value		ANOVA	df	F	p-value
-111.672	-1.5894	-1.7267	-1.4521	-112	-1.3301	-1.4219	-1.2384	-111.272	-0.5536	-0.6155	-0.4917	-111.352	-0.4563	-0.4929	-0.4197		regression	2	2598.28	<0.0001		regression	2	4273.73	<0.0001		regression	2	3016.19	<0.0001		regression	2	3064.23	<0.0001
-110.969	-1.5934	-1.7285	-1.4582	-111	-1.3321	-1.4224	-1.2417	-110.569	-0.5564	-0.6175	-0.4954	-110.609	-0.4593	-0.4953	-0.4233		residual	16				residual	16				residual	16				residual	17
-110.266	-1.597	-1.7302	-1.4639	-111	-1.3338	-1.4228	-1.2449	-109.866	-0.5591	-0.6192	-0.499	-109.867	-0.4622	-0.4977	-0.4268		total	18				total	18				total	18				total	19
-109.562	-1.6005	-1.7316	-1.4694	-110	-1.3354	-1.423	-1.2478	-109.162	-0.5617	-0.6208	-0.5025	-109.125	-0.465	-0.4999	-0.4302
-108.859	-1.6037	-1.7329	-1.4746	-109	-1.3368	-1.4231	-1.2505	-108.459	-0.5642	-0.6224	-0.5059	-108.383	-0.4677	-0.5021	-0.4334			value		p-value			value		p-value			value		p-value			value		p-value
-108.156	-1.6067	-1.7339	-1.4795	-109	-1.338	-1.423	-1.2531	-107.756	-0.5665	-0.6238	-0.5091	-107.641	-0.4704	-0.5042	-0.4366		Shapiro-Wilk	0.9576		0.5253		Shapiro-Wilk	0.9529		0.4415		Shapiro-Wilk	0.9609		0.5906		Shapiro-Wilk	0.9569		0.4847
-107.453	-1.6094	-1.7347	-1.4842	-108	-1.3391	-1.4228	-1.2554	-107.053	-0.5687	-0.6252	-0.5122	-106.898	-0.4729	-0.5062	-0.4396		Constant Variance Test	-		0.7101		Constant Variance Test	-		0.59		Constant Variance Test	-		0.3726		Constant Variance Test	-		0.4177
-106.75	-1.6119	-1.7353	-1.4886	-107	-1.3399	-1.4224	-1.2576	-106.35	-0.5707	-0.6264	-0.5151	-106.156	-0.4754	-0.5081	-0.4425
-106.047	-1.6142	-1.7358	-1.4927	-106	-1.3406	-1.4219	-1.2595	-105.647	-0.5727	-0.6275	-0.5179	-105.414	-0.4777	-0.5099	-0.4454
-105.344	-1.6163	-1.736	-1.4965	-105.744	-1.3412	-1.4212	-1.2612	-104.944	-0.5745	-0.6285	-0.5206	-104.672	-0.4799	-0.5117	-0.4481
-104.641	-1.6181	-1.7361	-1.5002	-105.041	-1.3416	-1.4203	-1.2627	-104.241	-0.5762	-0.6294	-0.5231	-103.93	-0.482	-0.5134	-0.4507
-103.938	-1.6196	-1.7359	-1.5035	-104.338	-1.3417	-1.4193	-1.264	-103.537	-0.5778	-0.6302	-0.5254	-103.188	-0.484	-0.5149	-0.4533
-103.234	-1.6211	-1.7355	-1.5065	-103.634	-1.3417	-1.4182	-1.2652	-102.834	-0.5792	-0.6309	-0.5277	-102.445	-0.486	-0.5164	-0.4557
-102.531	-1.6222	-1.7349	-1.5093	-102.931	-1.3415	-1.4169	-1.2661	-102.131	-0.5805	-0.6314	-0.5297	-101.703	-0.4878	-0.5177	-0.458
-101.828	-1.623	-1.7342	-1.5118	-102.228	-1.3411	-1.4154	-1.2669	-101.428	-0.5818	-0.6319	-0.5316	-100.961	-0.4897	-0.519	-0.4602
-101.125	-1.6236	-1.7333	-1.5141	-101.525	-1.3405	-1.4138	-1.2673	-100.725	-0.5829	-0.6322	-0.5334	-100.219	-0.4913	-0.5202	-0.4623
-100.422	-1.6241	-1.7321	-1.516	-100.822	-1.3398	-1.4121	-1.2677	-100.022	-0.5838	-0.6324	-0.5351	-99.4766	-0.4928	-0.5213	-0.4643
-99.7188	-1.6242	-1.7308	-1.5177	-100.119	-1.3389	-1.4101	-1.2677	-99.3188	-0.5846	-0.6325	-0.5366	-98.7344	-0.4943	-0.5224	-0.4662
-99.0156	-1.6241	-1.7292	-1.5191	-99.4156	-1.3379	-1.4081	-1.2676	-98.6156	-0.5853	-0.6326	-0.5381	-97.9922	-0.4956	-0.5233	-0.468
-98.3125	-1.6239	-1.7275	-1.5202	-98.7125	-1.3366	-1.4059	-1.2674	-97.9125	-0.5858	-0.6325	-0.5393	-97.25	-0.4969	-0.5242	-0.4696
-97.6094	-1.6233	-1.7256	-1.5211	-98.0094	-1.3352	-1.4035	-1.2669	-97.2094	-0.5863	-0.6322	-0.5403	-96.5078	-0.498	-0.5249	-0.4712
-96.9063	-1.6226	-1.7234	-1.5217	-97.3063	-1.3336	-1.401	-1.2662	-96.5063	-0.5866	-0.6319	-0.5413	-95.7656	-0.4991	-0.5256	-0.4726
-96.2031	-1.6215	-1.7211	-1.5221	-96.6031	-1.3318	-1.3983	-1.2653	-95.8031	-0.5868	-0.6315	-0.5421	-95.0234	-0.5001	-0.5262	-0.474
-95.5	-1.6203	-1.7186	-1.5221	-95.9	-1.3299	-1.3955	-1.2642	-95.1	-0.5869	-0.631	-0.5427	-94.2813	-0.5009	-0.5268	-0.4752
-94.7969	-1.6189	-1.716	-1.5219	-95.1969	-1.3277	-1.3925	-1.2629	-94.3969	-0.5868	-0.6303	-0.5433	-93.5391	-0.5018	-0.5271	-0.4763
-94.0938	-1.6171	-1.713	-1.5214	-94.4938	-1.3254	-1.3895	-1.2614	-93.6938	-0.5866	-0.6296	-0.5436	-92.7969	-0.5024	-0.5275	-0.4774
-93.3906	-1.6152	-1.7099	-1.5206	-93.7906	-1.3229	-1.3862	-1.2596	-92.9906	-0.5863	-0.6287	-0.5439	-92.0547	-0.503	-0.5277	-0.4783
-92.6875	-1.6131	-1.7067	-1.5195	-93.0875	-1.3203	-1.3827	-1.2577	-92.2875	-0.5859	-0.6278	-0.544	-91.3125	-0.5035	-0.5279	-0.4791
-91.9844	-1.6107	-1.7032	-1.5181	-92.3844	-1.3174	-1.3793	-1.2556	-91.5844	-0.5853	-0.6267	-0.5438	-90.5703	-0.5038	-0.5279	-0.4797
-91.2813	-1.608	-1.6995	-1.5165	-91.6813	-1.3144	-1.3755	-1.2533	-90.8813	-0.5846	-0.6255	-0.5437	-89.8281	-0.5042	-0.5279	-0.4804
-90.5781	-1.6052	-1.6956	-1.5147	-90.9781	-1.3112	-1.3716	-1.2507	-90.1781	-0.5837	-0.6242	-0.5433	-89.0859	-0.5043	-0.5278	-0.4808
-89.875	-1.6021	-1.6916	-1.5126	-90.275	-1.3078	-1.3676	-1.2479	-89.475	-0.5829	-0.6229	-0.5428	-88.3438	-0.5044	-0.5276	-0.4812
-89.1719	-1.5987	-1.6874	-1.5101	-89.5719	-1.3042	-1.3635	-1.2451	-88.7719	-0.5818	-0.6213	-0.5422	-87.6016	-0.5044	-0.5274	-0.4815
-88.4688	-1.5951	-1.6828	-1.5075	-88.8688	-1.3006	-1.3592	-1.2419	-88.0688	-0.5806	-0.6197	-0.5415	-86.8594	-0.5043	-0.527	-0.4816
-87.7656	-1.5913	-1.6782	-1.5044	-88.1656	-1.2966	-1.3547	-1.2386	-87.3656	-0.5792	-0.618	-0.5405	-86.1172	-0.5042	-0.5266	-0.4816
-87.0625	-1.5873	-1.6734	-1.5012	-87.4625	-1.2925	-1.3501	-1.2349	-86.6625	-0.5779	-0.6162	-0.5394	-85.375	-0.5038	-0.526	-0.4816
-86.3594	-1.5831	-1.6684	-1.4976	-86.7594	-1.2883	-1.3453	-1.2312	-85.9594	-0.5763	-0.6143	-0.5382	-84.6328	-0.5034	-0.5255	-0.4814
-85.6563	-1.5785	-1.6632	-1.4938	-86.0563	-1.2839	-1.3404	-1.2273	-85.2563	-0.5745	-0.6122	-0.5369	-83.8906	-0.503	-0.5247	-0.4812
-84.9531	-1.5737	-1.6578	-1.4898	-85.3531	-1.2792	-1.3354	-1.2232	-84.5531	-0.5728	-0.6101	-0.5354	-83.1484	-0.5023	-0.5239	-0.4807
-84.25	-1.5688	-1.6522	-1.4855	-84.65	-1.2745	-1.3302	-1.2187	-83.85	-0.5708	-0.6078	-0.5338	-82.4063	-0.5017	-0.5231	-0.4803
-83.5469	-1.5636	-1.6464	-1.4808	-83.9469	-1.2695	-1.3248	-1.2141	-83.1469	-0.5687	-0.6054	-0.5319	-81.6641	-0.5009	-0.5221	-0.4797
-82.8438	-1.5582	-1.6403	-1.4759	-83.2438	-1.2644	-1.3193	-1.2094	-82.4438	-0.5666	-0.603	-0.53	-80.9219	-0.5	-0.5211	-0.479
-82.1406	-1.5524	-1.6341	-1.4708	-82.5406	-1.259	-1.3136	-1.2044	-81.7406	-0.5642	-0.6004	-0.528	-80.1797	-0.4991	-0.5199	-0.4782
-81.4375	-1.5466	-1.6277	-1.4653	-81.8375	-1.2536	-1.3078	-1.1992	-81.0375	-0.5617	-0.5977	-0.5258	-79.4375	-0.4979	-0.5187	-0.4772
-80.7344	-1.5403	-1.6211	-1.4596	-81.1344	-1.2479	-1.3019	-1.1939	-80.3344	-0.5592	-0.5949	-0.5234	-78.6953	-0.4968	-0.5174	-0.4762
-80.0313	-1.534	-1.6143	-1.4536	-80.4313	-1.2421	-1.2958	-1.1883	-79.6313	-0.5565	-0.592	-0.5209	-77.9531	-0.4955	-0.516	-0.475
-79.3281	-1.5274	-1.6073	-1.4474	-79.7281	-1.236	-1.2895	-1.1825	-78.9281	-0.5537	-0.5889	-0.5183	-77.2109	-0.4941	-0.5145	-0.4737
-78.625	-1.5205	-1.6001	-1.4409	-79.025	-1.2299	-1.2831	-1.1766	-78.225	-0.5507	-0.5859	-0.5155	-76.4688	-0.4927	-0.513	-0.4724
-77.9219	-1.5134	-1.5928	-1.434	-78.3219	-1.2234	-1.2766	-1.1704	-77.5219	-0.5476	-0.5826	-0.5126	-75.7266	-0.4911	-0.5113	-0.4709
-77.2188	-1.5061	-1.5852	-1.427	-77.6188	-1.2169	-1.2697	-1.164	-76.8188	-0.5444	-0.5793	-0.5095	-74.9844	-0.4894	-0.5095	-0.4693
-76.5156	-1.4985	-1.5773	-1.4196	-76.9156	-1.2101	-1.2629	-1.1574	-76.1156	-0.5411	-0.5758	-0.5063	-74.2422	-0.4877	-0.5077	-0.4677
-75.8125	-1.4908	-1.5694	-1.4121	-76.2125	-1.2033	-1.2559	-1.1507	-75.4125	-0.5377	-0.5722	-0.503	-73.5	-0.4858	-0.5058	-0.4659
-75.1094	-1.4827	-1.5612	-1.4043	-75.5094	-1.1961	-1.2487	-1.1437	-74.7094	-0.534	-0.5686	-0.4995	-72.7578	-0.4838	-0.5038	-0.464
-74.4063	-1.4745	-1.5528	-1.3962	-74.8063	-1.1889	-1.2413	-1.1366	-74.0063	-0.5303	-0.5648	-0.4959	-72.0156	-0.4819	-0.5017	-0.4621
-73.7031	-1.466	-1.5442	-1.3878	-74.1031	-1.1815	-1.2338	-1.1292	-73.3031	-0.5265	-0.5609	-0.4922	-71.2734	-0.4797	-0.4995	-0.4599
-73	-1.4572	-1.5353	-1.3791	-73.4	-1.1738	-1.2261	-1.1217	-72.6	-0.5225	-0.5569	-0.4883	-70.5313	-0.4775	-0.4972	-0.4577
-72.2969	-1.4483	-1.5263	-1.3702	-72.6969	-1.1661	-1.2183	-1.1139	-71.8969	-0.5185	-0.5527	-0.4842	-69.7891	-0.4751	-0.4948	-0.4554
-71.5938	-1.4391	-1.5171	-1.3611	-71.9938	-1.1582	-1.2102	-1.106	-71.1938	-0.5142	-0.5485	-0.4801	-69.0469	-0.4726	-0.4924	-0.4529
-70.8906	-1.4297	-1.5076	-1.3517	-71.2906	-1.1499	-1.2021	-1.0978	-70.4906	-0.5099	-0.5441	-0.4757	-68.3047	-0.4702	-0.4898	-0.4504
-70.1875	-1.42	-1.4979	-1.342	-70.5875	-1.1417	-1.1938	-1.0895	-69.7875	-0.5054	-0.5397	-0.4713	-67.5625	-0.4675	-0.4872	-0.4478
-69.4844	-1.4101	-1.4881	-1.3321	-69.8844	-1.1332	-1.1853	-1.081	-69.0844	-0.5009	-0.5351	-0.4667	-66.8203	-0.4647	-0.4845	-0.4451
-68.7813	-1.4	-1.478	-1.322	-69.1813	-1.1245	-1.1767	-1.0722	-68.3813	-0.4961	-0.5303	-0.4621	-66.0781	-0.462	-0.4817	-0.4423
-68.0781	-1.3896	-1.4676	-1.3115	-68.4781	-1.1156	-1.1679	-1.0634	-67.6781	-0.4913	-0.5255	-0.4572	-65.3359	-0.459	-0.4787	-0.4394
-67.375	-1.379	-1.4572	-1.3009	-67.775	-1.1066	-1.1589	-1.0543	-66.975	-0.4864	-0.5206	-0.4522	-64.5938	-0.456	-0.4757	-0.4363
-66.6719	-1.3681	-1.4464	-1.29	-67.0719	-1.0974	-1.1498	-1.0451	-66.2719	-0.4813	-0.5155	-0.4471	-63.8516	-0.4529	-0.4726	-0.4332
-65.9688	-1.3571	-1.4355	-1.2787	-66.3688	-1.088	-1.1404	-1.0356	-65.5688	-0.4761	-0.5104	-0.4419	-63.1094	-0.4496	-0.4694	-0.43
-65.2656	-1.3458	-1.4242	-1.2673	-65.6656	-1.0785	-1.1309	-1.026	-64.8656	-0.4707	-0.505	-0.4365	-62.3672	-0.4463	-0.4661	-0.4265
-64.5625	-1.3342	-1.4129	-1.2557	-64.9625	-1.0688	-1.1213	-1.0161	-64.1625	-0.4653	-0.4996	-0.4309	-61.625	-0.443	-0.4627	-0.4231
-63.8594	-1.3225	-1.4012	-1.2437	-64.2594	-1.0588	-1.1115	-1.0061	-63.4594	-0.4596	-0.4941	-0.4253	-60.8828	-0.4394	-0.4593	-0.4195
-63.1563	-1.3105	-1.3894	-1.2316	-63.5563	-1.0487	-1.1015	-0.9959	-62.7563	-0.454	-0.4885	-0.4194	-60.1406	-0.4358	-0.4558	-0.4159
-62.4531	-1.2983	-1.3774	-1.2192	-62.8531	-1.0385	-1.0914	-0.9855	-62.0531	-0.4482	-0.4827	-0.4136	-59.3984	-0.4321	-0.452	-0.4121
-61.75	-1.2858	-1.365	-1.2065	-62.15	-1.028	-1.081	-0.975	-61.35	-0.4421	-0.4768	-0.4075	-58.6563	-0.4283	-0.4483	-0.4083
-61.0469	-1.273	-1.3525	-1.1936	-61.4469	-1.0175	-1.0706	-0.9642	-60.6469	-0.4361	-0.4708	-0.4014	-57.9141	-0.4244	-0.4445	-0.4043
-60.3438	-1.2601	-1.3398	-1.1804	-60.7438	-1.0066	-1.06	-0.9533	-59.9438	-0.4299	-0.4647	-0.395	-57.1719	-0.4204	-0.4405	-0.4003
-59.6406	-1.2469	-1.3268	-1.167	-60.0406	-0.9956	-1.0491	-0.9422	-59.2406	-0.4235	-0.4584	-0.3887	-56.4297	-0.4163	-0.4365	-0.3961
-58.9375	-1.2336	-1.3137	-1.1534	-59.3375	-0.9845	-1.0381	-0.9309	-58.5375	-0.4171	-0.452	-0.3821	-55.6875	-0.4121	-0.4324	-0.3919
-58.2344	-1.2199	-1.3001	-1.1396	-58.6344	-0.9732	-1.0269	-0.9195	-57.8344	-0.4104	-0.4455	-0.3754	-54.9453	-0.4079	-0.4281	-0.3875
-57.5313	-1.206	-1.2865	-1.1254	-57.9313	-0.9617	-1.0156	-0.9078	-57.1313	-0.4037	-0.4389	-0.3686	-54.2031	-0.4034	-0.4238	-0.3831
-56.8281	-1.1919	-1.2726	-1.1111	-57.2281	-0.95	-1.0041	-0.896	-56.4281	-0.3969	-0.4321	-0.3616	-53.4609	-0.3989	-0.4194	-0.3786
-56.125	-1.1775	-1.2585	-1.0965	-56.525	-0.9382	-0.9923	-0.8839	-55.725	-0.3899	-0.4253	-0.3545	-52.7188	-0.3944	-0.4148	-0.3739
-55.4219	-1.163	-1.2442	-1.0817	-55.8219	-0.9262	-0.9805	-0.8717	-55.0219	-0.3828	-0.4183	-0.3473	-51.9766	-0.3897	-0.4102	-0.3692
-54.7188	-1.1481	-1.2296	-1.0666	-55.1188	-0.914	-0.9684	-0.8594	-54.3188	-0.3756	-0.4111	-0.3401	-51.2344	-0.3849	-0.4055	-0.3643
-54.0156	-1.1331	-1.2148	-1.0514	-54.4156	-0.9015	-0.9562	-0.8468	-53.6156	-0.3683	-0.4039	-0.3326	-50.4922	-0.3801	-0.4008	-0.3594
-53.3125	-1.1178	-1.1997	-1.0358	-53.7125	-0.8889	-0.9438	-0.8342	-52.9125	-0.3607	-0.3966	-0.325	-49.75	-0.3751	-0.3958	-0.3544
-52.6094	-1.1023	-1.1844	-1.0201	-53.0094	-0.8762	-0.9312	-0.8212	-52.2094	-0.3531	-0.3891	-0.3172	-49.0078	-0.37	-0.3908	-0.3493
-51.9063	-1.0865	-1.169	-1.0041	-52.3063	-0.8633	-0.9185	-0.8081	-51.5063	-0.3454	-0.3814	-0.3095	-48.2656	-0.3649	-0.3857	-0.344
-51.2031	-1.0705	-1.1532	-0.9878	-51.6031	-0.8502	-0.9055	-0.7949	-50.8031	-0.3376	-0.3736	-0.3015	-47.5234	-0.3596	-0.3806	-0.3386
-50.5	-1.0543	-1.1372	-0.9714	-50.9	-0.8369	-0.8924	-0.7814	-50.1	-0.3296	-0.3659	-0.2934	-46.7813	-0.3542	-0.3752	-0.3332
-49.7969	-1.0379	-1.121	-0.9547	-50.1969	-0.8235	-0.8791	-0.7679	-49.3969	-0.3215	-0.3578	-0.2852	-46.0391	-0.3488	-0.3698	-0.3277
-49.0938	-1.0211	-1.1045	-0.9378	-49.4938	-0.8098	-0.8657	-0.7541	-48.6938	-0.3133	-0.3497	-0.2769	-45.2969	-0.3432	-0.3643	-0.3221
-48.3906	-1.0042	-1.0878	-0.9206	-48.7906	-0.796	-0.8521	-0.7401	-47.9906	-0.3049	-0.3414	-0.2684	-44.5547	-0.3375	-0.3588	-0.3164
-47.6875	-0.9871	-1.0709	-0.9032	-48.0875	-0.7821	-0.8382	-0.726	-47.2875	-0.2965	-0.333	-0.2598	-43.8125	-0.3319	-0.3531	-0.3105
-46.9844	-0.9697	-1.0537	-0.8856	-47.3844	-0.768	-0.8242	-0.7117	-46.5844	-0.2878	-0.3245	-0.2511	-43.0703	-0.326	-0.3473	-0.3046
-46.2813	-0.9521	-1.0363	-0.8678	-46.6813	-0.7537	-0.81	-0.6972	-45.8813	-0.2791	-0.316	-0.2423	-42.3281	-0.32	-0.3415	-0.2987
-45.5781	-0.9341	-1.0187	-0.8497	-45.9781	-0.7392	-0.7956	-0.6826	-45.1781	-0.2702	-0.3072	-0.2333	-41.5859	-0.314	-0.3355	-0.2926
-44.875	-0.916	-1.0008	-0.8314	-45.275	-0.7245	-0.7811	-0.6678	-44.475	-0.2613	-0.2983	-0.2243	-40.8438	-0.3079	-0.3294	-0.2863
-44.1719	-0.8977	-0.9826	-0.8129	-44.5719	-0.7096	-0.7664	-0.6528	-43.7719	-0.2522	-0.2893	-0.215	-40.1016	-0.3016	-0.3232	-0.2801
-43.4688	-0.8792	-0.9642	-0.7941	-43.8688	-0.6946	-0.7515	-0.6376	-43.0688	-0.243	-0.2801	-0.2057	-39.3594	-0.2952	-0.317	-0.2736
-42.7656	-0.8604	-0.9456	-0.7751	-43.1656	-0.6793	-0.7364	-0.6223	-42.3656	-0.2335	-0.2708	-0.1963	-38.6172	-0.2889	-0.3106	-0.2672
-42.0625	-0.8414	-0.9268	-0.7559	-42.4625	-0.6639	-0.7211	-0.6068	-41.6625	-0.224	-0.2614	-0.1867	-37.875	-0.2823	-0.3041	-0.2606
-41.3594	-0.8221	-0.9077	-0.7365	-41.7594	-0.6483	-0.7057	-0.5911	-40.9594	-0.2144	-0.2519	-0.177	-37.1328	-0.2757	-0.2975	-0.2539
-40.6563	-0.8026	-0.8884	-0.7168	-41.0563	-0.6327	-0.6901	-0.5752	-40.2563	-0.2047	-0.2423	-0.1672	-36.3906	-0.269	-0.2908	-0.2472
-39.9531	-0.7829	-0.8688	-0.697	-40.3531	-0.6167	-0.6742	-0.5592	-39.5531	-0.1949	-0.2325	-0.1572	-35.6484	-0.2622	-0.2841	-0.2403
-39.25	-0.7629	-0.849	-0.6768	-39.65	-0.6006	-0.6582	-0.543	-38.85	-0.1849	-0.2225	-0.1472	-34.9063	-0.2552	-0.2772	-0.2333
-38.5469	-0.7426	-0.8289	-0.6565	-38.9469	-0.5843	-0.6421	-0.5267	-38.1469	-0.1748	-0.2125	-0.137	-34.1641	-0.2483	-0.2702	-0.2263
-37.8438	-0.7223	-0.8086	-0.6359	-38.2438	-0.5679	-0.6257	-0.5101	-37.4438	-0.1645	-0.2023	-0.1267	-33.4219	-0.2411	-0.2631	-0.2191
-37.1406	-0.7015	-0.7881	-0.6151	-37.5406	-0.5513	-0.6091	-0.4934	-36.7406	-0.1542	-0.1921	-0.1163	-32.6797	-0.2339	-0.256	-0.2119
-36.4375	-0.6807	-0.7672	-0.594	-36.8375	-0.5345	-0.5924	-0.4766	-36.0375	-0.1437	-0.1816	-0.1057	-31.9375	-0.2266	-0.2487	-0.2045
-35.7344	-0.6596	-0.7462	-0.5728	-36.1344	-0.5175	-0.5755	-0.4595	-35.3344	-0.1331	-0.171	-0.095	-31.1953	-0.2192	-0.2413	-0.197
-35.0313	-0.6381	-0.725	-0.5514	-35.4313	-0.5003	-0.5585	-0.4422	-34.6313	-0.1223	-0.1604	-0.0842	-30.4531	-0.2117	-0.2339	-0.1895
-34.3281	-0.6166	-0.7034	-0.5297	-34.7281	-0.483	-0.5412	-0.4249	-33.9281	-0.1115	-0.1495	-0.0733	-29.7109	-0.2041	-0.2263	-0.1819
-33.625	-0.5947	-0.6817	-0.5077	-34.025	-0.4655	-0.5237	-0.4073	-33.225	-0.1004	-0.1386	-0.0623	-28.9688	-0.1965	-0.2186	-0.1742
-32.9219	-0.5726	-0.6597	-0.4855	-33.3219	-0.4478	-0.5061	-0.3895	-32.5219	-0.0893	-0.1275	-0.0511	-28.2266	-0.1886	-0.2109	-0.1663
-32.2188	-0.5503	-0.6374	-0.4632	-32.6188	-0.43	-0.4882	-0.3717	-31.8188	-0.078	-0.1163	-0.0399	-27.4844	-0.1807	-0.203	-0.1584
-31.5156	-0.5278	-0.6149	-0.4406	-31.9156	-0.4119	-0.4703	-0.3536	-31.1156	-0.0668	-0.105	-0.0284	-26.7422	-0.1727	-0.195	-0.1504
-30.8125	-0.505	-0.5922	-0.4178	-31.2125	-0.3937	-0.4521	-0.3354	-30.4125	-0.0553	-0.0935	-0.0169	-26	-0.1647	-0.187	-0.1424
-30.1094	-0.482	-0.5692	-0.3947	-30.5094	-0.3754	-0.4337	-0.3169	-29.7094	-0.0436	-0.0819	-0.0053	-25.2578	-0.1565	-0.1788	-0.1342
-29.4063	-0.4587	-0.546	-0.3714	-29.8063	-0.3567	-0.4152	-0.2983	-29.0063	-0.0319	-0.0701	0.0064	-24.5156	-0.1482	-0.1706	-0.1259
-28.7031	-0.4352	-0.5225	-0.3479	-29.1031	-0.338	-0.3964	-0.2796	-28.3031	-0.02	-0.0583	0.0183	-23.7734	-0.1399	-0.1622	-0.1175
-28	-0.4115	-0.4988	-0.3242	-28.4	-0.3191	-0.3774	-0.2607	-27.6	-0.008	-0.0463	0.0303	-23.0313	-0.1314	-0.1537	-0.109
-27.2969	-0.3875	-0.4748	-0.3002	-27.6969	-0.3	-0.3584	-0.2415	-26.8969	0.0041	-0.0342	0.0425	-22.2891	-0.1228	-0.1451	-0.1004
-26.5938	-0.3633	-0.4507	-0.276	-26.9938	-0.2807	-0.3391	-0.2223	-26.1938	0.0164	-0.022	0.0547	-21.5469	-0.1141	-0.1365	-0.0917
-25.8906	-0.339	-0.4262	-0.2517	-26.2906	-0.2613	-0.3197	-0.2028	-25.4906	0.0288	-0.0096	0.0671	-20.8047	-0.1054	-0.1278	-0.083
-25.1875	-0.3143	-0.4015	-0.2271	-25.5875	-0.2416	-0.3	-0.1833	-24.7875	0.0413	0.0029	0.0797	-20.0625	-0.0965	-0.1188	-0.074
-24.4844	-0.2894	-0.3765	-0.2022	-24.8844	-0.2218	-0.2802	-0.1635	-24.0844	0.0539	0.0156	0.0922	-19.3203	-0.0875	-0.1099	-0.0651
-23.7813	-0.2643	-0.3514	-0.1771	-24.1813	-0.2018	-0.2601	-0.1436	-23.3813	0.0667	0.0284	0.105	-18.5781	-0.0784	-0.1009	-0.056
-23.0781	-0.2389	-0.326	-0.1519	-23.4781	-0.1817	-0.24	-0.1234	-22.6781	0.0796	0.0412	0.1178	-17.8359	-0.0693	-0.0916	-0.0469
-22.375	-0.2134	-0.3003	-0.1263	-22.775	-0.1613	-0.2195	-0.1031	-21.975	0.0926	0.0542	0.1308	-17.0938	-0.06	-0.0824	-0.0377
-21.6719	-0.1875	-0.2745	-0.1006	-22.0719	-0.1408	-0.199	-0.0827	-21.2719	0.1056	0.0674	0.1439	-16.3516	-0.0507	-0.0731	-0.0284
-20.9688	-0.1615	-0.2483	-0.0746	-21.3688	-0.1201	-0.1782	-0.062	-20.5687	0.1189	0.0807	0.1571	-15.6094	-0.0412	-0.0636	-0.0189
-20.2656	-0.1351	-0.2219	-0.0485	-20.6656	-0.0993	-0.1573	-0.0413	-19.8656	0.1323	0.0942	0.1705	-14.8672	-0.0317	-0.054	-0.0094
-19.5625	-0.1086	-0.1953	-0.022	-19.9625	-0.0782	-0.1362	-0.0203	-19.1625	0.1458	0.1077	0.184	-14.125	-0.0221	-0.0443	0.0002
-18.8594	-0.0819	-0.1683	0.0046182	-19.2594	-0.057	-0.1148	0.0009	-18.4594	0.1595	0.1214	0.1976	-13.3828	-0.0123	-0.0346	0.0099
-18.1563	-0.0548	-0.1412	0.0316	-18.5563	-0.0356	-0.0934	0.0222	-17.7562	0.1732	0.1351	0.2113	-12.6406	-0.0024	-0.0247	0.0198
-17.4531	-0.0276	-0.1139	0.0586	-17.8531	-0.014	-0.0718	0.0437	-17.0531	0.187	0.1491	0.2251	-11.8984	0.0074	-0.0148	0.0297
-16.75	-0.0001701	-0.0863	0.0859	-17.15	0.0077	-0.0498	0.0653	-16.35	0.2011	0.1632	0.2391	-11.1563	0.0175	-0.0046	0.0396
-16.0469	0.0275	-0.0584	0.1135	-16.4469	0.0297	-0.0278	0.0872	-15.6469	0.2152	0.1773	0.2531	-10.4141	0.0276	0.0055	0.0498
-15.3438	0.0555	-0.0303	0.1413	-15.7438	0.0517	-0.0057	0.1091	-14.9437	0.2295	0.1917	0.2673	-9.6719	0.0379	0.0158	0.0599
-14.6406	0.0836	-0.0020107	0.1693	-15.0406	0.0741	0.0167	0.1313	-14.2406	0.2438	0.2061	0.2816	-8.9297	0.0481	0.0261	0.0703
-13.9375	0.112	0.0265	0.1975	-14.3375	0.0965	0.0393	0.1536	-13.5375	0.2584	0.2207	0.2961	-8.1875	0.0586	0.0366	0.0806
-13.2344	0.1407	0.0554	0.226	-13.6344	0.1191	0.0621	0.1762	-12.8344	0.273	0.2354	0.3107	-7.4453	0.0691	0.0471	0.0911
-12.5313	0.1696	0.0845	0.2546	-12.9313	0.142	0.085	0.1988	-12.1312	0.2878	0.2502	0.3253	-6.7031	0.0798	0.0578	0.1017
-11.8281	0.1987	0.1137	0.2836	-12.2281	0.1649	0.1081	0.2217	-11.4281	0.3026	0.2652	0.3402	-5.9609	0.0904	0.0686	0.1123
-11.125	0.228	0.1433	0.3127	-11.525	0.188	0.1314	0.2448	-10.725	0.3177	0.2803	0.355	-5.2188	0.1013	0.0795	0.1231
-10.4219	0.2575	0.1731	0.3421	-10.8219	0.2114	0.1549	0.2679	-10.0219	0.3328	0.2955	0.3701	-4.4766	0.1122	0.0904	0.134
-9.7188	0.2874	0.2031	0.3717	-10.1188	0.2349	0.1785	0.2914	-9.3187	0.3481	0.3109	0.3853	-3.7344	0.1232	0.1015	0.1449
-9.0156	0.3175	0.2334	0.4015	-9.4156	0.2586	0.2023	0.3149	-8.6156	0.3635	0.3264	0.4005	-2.9922	0.1342	0.1126	0.156
-8.3125	0.3477	0.2638	0.4315	-8.7125	0.2824	0.2264	0.3386	-7.9125	0.379	0.342	0.416	-2.25	0.1455	0.1239	0.1671
-7.6094	0.3782	0.2945	0.4618	-8.0094	0.3066	0.2505	0.3625	-7.2094	0.3947	0.3577	0.4315	-1.5078	0.1568	0.1352	0.1784
-6.9063	0.4089	0.3256	0.4924	-7.3063	0.3308	0.275	0.3865	-6.5062	0.4104	0.3736	0.4472	-0.7656	0.1682	0.1467	0.1897
-6.2031	0.44	0.3567	0.5231	-6.6031	0.3551	0.2996	0.4108	-5.8031	0.4263	0.3895	0.4631	-0.0234	0.1796	0.1582	0.201
-5.5	0.4711	0.3882	0.5541	-5.9	0.3797	0.3243	0.4352	-5.1	0.4424	0.4057	0.479	0.7188	0.1912	0.1699	0.2126
-4.7969	0.5025	0.4198	0.5853	-5.1969	0.4045	0.3492	0.4598	-4.3969	0.4584	0.422	0.495	1.4609	0.2029	0.1817	0.2242
-4.0938	0.5343	0.4517	0.6167	-4.4938	0.4294	0.3742	0.4846	-3.6937	0.4747	0.4384	0.5111	2.2031	0.2148	0.1935	0.236
-3.3906	0.5662	0.4839	0.6485	-3.7906	0.4545	0.3995	0.5096	-2.9906	0.4912	0.4549	0.5274	2.9453	0.2267	0.2054	0.2478
-2.6875	0.5983	0.5163	0.6803	-3.0875	0.4798	0.4249	0.5346	-2.2875	0.5076	0.4715	0.5438	3.6875	0.2386	0.2175	0.2597
-1.9844	0.6307	0.5489	0.7124	-2.3844	0.5052	0.4506	0.5599	-1.5844	0.5243	0.4882	0.5604	4.4297	0.2507	0.2297	0.2717
-1.2813	0.6634	0.5818	0.7449	-1.6813	0.531	0.4764	0.5854	-0.8812	0.541	0.5051	0.5771	5.1719	0.2629	0.2419	0.2838
-0.5781	0.6962	0.6149	0.7775	-0.9781	0.5568	0.5023	0.6111	-0.1781	0.558	0.5221	0.5939	5.9141	0.2751	0.2542	0.296
0.125	0.7293	0.6482	0.8103	-0.275	0.5827	0.5285	0.637	0.525	0.5749	0.5392	0.6108	6.6563	0.2874	0.2667	0.3082
0.8281	0.7626	0.6818	0.8434	0.4281	0.6089	0.5548	0.6629	1.2281	0.5921	0.5565	0.6278	7.3984	0.2999	0.2792	0.3207
1.5313	0.7962	0.7156	0.8768	1.1312	0.6352	0.5814	0.6891	1.9313	0.6095	0.5739	0.645	8.1406	0.3125	0.2918	0.3332
2.2344	0.83	0.7495	0.9103	1.8344	0.6617	0.608	0.7155	2.6344	0.6268	0.5914	0.6622	8.8828	0.3252	0.3046	0.3458
2.9375	0.8639	0.7838	0.9441	2.5375	0.6884	0.6349	0.7421	3.3375	0.6444	0.609	0.6796	9.625	0.338	0.3174	0.3585
3.6406	0.8982	0.8183	0.9782	3.2406	0.7153	0.6618	0.7688	4.0406	0.662	0.6268	0.6973	10.3672	0.3507	0.3304	0.3712
4.3438	0.9327	0.853	1.0124	3.9437	0.7423	0.689	0.7956	4.7438	0.6798	0.6447	0.7149	11.1094	0.3637	0.3433	0.3841
5.0469	0.9675	0.888	1.047	4.6469	0.7696	0.7164	0.8228	5.4469	0.6977	0.6626	0.7327	11.8516	0.3768	0.3565	0.3971
5.75	1.0024	0.9231	1.0817	5.35	0.797	0.744	0.8501	6.15	0.7157	0.6808	0.7507	12.5938	0.39	0.3697	0.4102
6.4531	1.0376	0.9585	1.1167	6.0531	0.8245	0.7717	0.8775	6.8531	0.7338	0.699	0.7687	13.3359	0.4032	0.3831	0.4234
7.1563	1.0731	0.9941	1.152	6.7562	0.8523	0.7996	0.9051	7.5563	0.7522	0.7174	0.7869	14.0781	0.4165	0.3964	0.4366
7.8594	1.1087	1.0299	1.1875	7.4594	0.8802	0.8275	0.9329	8.2594	0.7705	0.7359	0.8053	14.8203	0.43	0.4099	0.45
8.5625	1.1446	1.066	1.2232	8.1625	0.9083	0.8558	0.961	8.9625	0.7891	0.7545	0.8237	15.5625	0.4435	0.4235	0.4635
9.2656	1.1807	1.1022	1.2592	8.8656	0.9366	0.8842	0.9892	9.6656	0.8077	0.7732	0.8423	16.3047	0.4572	0.4372	0.477
9.9688	1.217	1.1388	1.2954	9.5687	0.9651	0.9127	1.0176	10.3688	0.8266	0.7921	0.861	17.0469	0.4709	0.451	0.4907
10.6719	1.2537	1.1754	1.332	10.2719	0.9937	0.9415	1.0461	11.0719	0.8454	0.8111	0.8798	17.7891	0.4847	0.4649	0.5045
11.375	1.2905	1.2124	1.3687	10.975	1.0226	0.9704	1.0749	11.775	0.8644	0.8302	0.8988	18.5313	0.4986	0.4789	0.5184
12.0781	1.3276	1.2495	1.4056	11.6781	1.0516	0.9993	1.1038	12.4781	0.8836	0.8494	0.9179	19.2734	0.5127	0.493	0.5323
12.7813	1.3648	1.2868	1.4429	12.3812	1.0808	1.0285	1.133	13.1813	0.9029	0.8686	0.9371	20.0156	0.5268	0.5071	0.5464
13.4844	1.4025	1.3245	1.4804	13.0844	1.1101	1.0579	1.1623	13.8844	0.9224	0.8881	0.9565	20.7578	0.541	0.5214	0.5606
14.1875	1.4402	1.3623	1.5182	13.7875	1.1397	1.0875	1.1918	14.5875	0.9419	0.9077	0.9761	21.5	0.5553	0.5357	0.5749
14.8906	1.4782	1.4003	1.5562	14.4906	1.1694	1.1172	1.2215	15.2906	0.9615	0.9274	0.9957	22.2422	0.5697	0.5502	0.5892
15.5938	1.5165	1.4385	1.5944	15.1937	1.1993	1.1471	1.2513	15.9938	0.9813	0.9472	1.0154	22.9844	0.5842	0.5647	0.6037
16.2969	1.5549	1.4769	1.6329	15.8969	1.2292	1.1771	1.2814	16.6969	1.0012	0.9671	1.0354	23.7266	0.5989	0.5794	0.6183
17	1.5936	1.5156	1.6717	16.6	1.2595	1.2073	1.3117	17.4	1.0213	0.9871	1.0554	24.4688	0.6136	0.5941	0.633
17.7031	1.6326	1.5544	1.7107	17.3031	1.2899	1.2377	1.3422	18.1031	1.0414	1.0073	1.0756	25.2109	0.6284	0.6089	0.6478
18.4063	1.6717	1.5935	1.75	18.0062	1.3205	1.2681	1.3728	18.8063	1.0617	1.0276	1.0959	25.9531	0.6432	0.6238	0.6627
19.1094	1.7111	1.6327	1.7896	18.7094	1.3513	1.2987	1.4037	19.5094	1.0822	1.0479	1.1164	26.6953	0.6582	0.6388	0.6777
19.8125	1.7508	1.6722	1.8294	19.4125	1.3822	1.3296	1.4348	20.2125	1.1027	1.0684	1.137	27.4375	0.6733	0.6538	0.6929
20.5156	1.7907	1.7118	1.8695	20.1156	1.4133	1.3605	1.466	20.9156	1.1233	1.089	1.1577	28.1797	0.6886	0.6691	0.7081
21.2188	1.8308	1.7517	1.9098	20.8187	1.4446	1.3917	1.4975	21.6188	1.1442	1.1097	1.1786	28.9219	0.7039	0.6843	0.7234
21.9219	1.8711	1.7918	1.9504	21.5219	1.4761	1.423	1.5291	22.3219	1.1651	1.1306	1.1996	29.6641	0.7192	0.6997	0.7388
22.625	1.9117	1.8321	1.9914	22.225	1.5078	1.4544	1.561	23.025	1.1861	1.1515	1.2207	30.4063	0.7347	0.7151	0.7543
23.3281	1.9525	1.8726	2.0325	22.9281	1.5395	1.486	1.593	23.7281	1.2072	1.1725	1.242	31.1484	0.7503	0.7307	0.77
24.0313	1.9935	1.9133	2.0739	23.6313	1.5715	1.5178	1.6252	24.4313	1.2286	1.1937	1.2634	31.8906	0.766	0.7463	0.7856
24.7344	2.0349	1.9541	2.1156	24.3344	1.6037	1.5497	1.6578	25.1344	1.25	1.215	1.285	32.6328	0.7818	0.762	0.8015
25.4375	2.0764	1.9952	2.1575	25.0375	1.636	1.5818	1.6904	25.8375	1.2715	1.2364	1.3067	33.375	0.7976	0.7778	0.8174
26.1406	2.1181	2.0365	2.1998	25.7406	1.6686	1.614	1.7232	26.5406	1.2932	1.2579	1.3286	34.1172	0.8135	0.7936	0.8336
26.8438	2.1602	2.078	2.2423	26.4438	1.7013	1.6463	1.7562	27.2438	1.3151	1.2795	1.3505	34.8594	0.8296	0.8096	0.8497
27.5469	2.2024	2.1196	2.285	27.1469	1.7341	1.6788	1.7896	27.9469	1.337	1.3012	1.3727	35.6016	0.8458	0.8256	0.866
28.25	2.2448	2.1615	2.3281	27.85	1.7672	1.7116	1.823	28.65	1.359	1.3231	1.3949	36.3438	0.8621	0.8418	0.8823
28.9531	2.2875	2.2036	2.3714	28.5531	1.8005	1.7443	1.8567	29.3531	1.3811	1.345	1.4174	37.0859	0.8785	0.8581	0.8988
29.6563	2.3304	2.2459	2.415	29.2563	1.8339	1.7773	1.8905	30.0563	1.4034	1.367	1.4399	37.8281	0.8949	0.8744	0.9154
30.3594	2.3735	2.2883	2.4589	29.9594	1.8675	1.8104	1.9246	30.7594	1.4259	1.3892	1.4626	38.5703	0.9115	0.8908	0.9321
31.0625	2.4169	2.331	2.503	30.6625	1.9013	1.8437	1.9588	31.4625	1.4485	1.4114	1.4855	39.3125	0.9281	0.9073	0.9489
31.7656	2.4606	2.3739	2.5474	31.3656	1.9352	1.8771	1.9933	32.1656	1.4711	1.4338	1.5084	40.0547	0.9448	0.9239	0.9658
32.4688	2.5044	2.4168	2.592	32.0688	1.9693	1.9106	2.028	32.8688	1.4939	1.4563	1.5315	40.7969	0.9617	0.9406	0.9828
33.1719	2.5485	2.4601	2.637	32.7719	2.0036	1.9444	2.0629	33.5719	1.5168	1.4789	1.5549	41.5391	0.9787	0.9573	1
33.875	2.5929	2.5036	2.6822	33.475	2.0381	1.9782	2.0979	34.275	1.5399	1.5015	1.5783	42.2813	0.9957	0.9742	1.0172
34.5781	2.6375	2.5471	2.7277	34.1781	2.0727	2.0123	2.1332	34.9781	1.5632	1.5244	1.6018	43.0234	1.0129	0.991	1.0346
35.2813	2.6822	2.591	2.7735	34.8813	2.1076	2.0464	2.1687	35.6813	1.5864	1.5473	1.6256	43.7656	1.03	1.0081	1.0521
35.9844	2.7273	2.6349	2.8196	35.5844	2.1425	2.0808	2.2044	36.3844	1.6099	1.5703	1.6494	44.5078	1.0474	1.0252	1.0696
36.6875	2.7726	2.6792	2.8659	36.2875	2.1777	2.1152	2.2402	37.0875	1.6334	1.5934	1.6734	45.25	1.0648	1.0424	1.0873
37.3906	2.818	2.7235	2.9125	36.9906	2.2131	2.1498	2.2764	37.7906	1.6571	1.6166	1.6975	45.9922	1.0824	1.0596	1.1051
38.0938	2.8638	2.7681	2.9595	37.6938	2.2486	2.1845	2.3126	38.4938	1.6809	1.64	1.7218	46.7344	1.1	1.0771	1.1229
38.7969	2.9097	2.813	3.0066	38.3969	2.2843	2.2195	2.3492	39.1969	1.7048	1.6635	1.7462	47.4766	1.1177	1.0945	1.141
39.5	2.956	2.8579	3.054	39.1	2.3202	2.2546	2.3859	39.9	1.7289	1.687	1.7708	48.2188	1.1356	1.112	1.1591
40.2031	3.0024	2.9031	3.1018	39.8031	2.3563	2.2897	2.4228	40.6031	1.7531	1.7107	1.7955	48.9609	1.1534	1.1297	1.1773
40.9063	3.049	2.9484	3.1497	40.5063	2.3926	2.3251	2.4599	41.3063	1.7774	1.7345	1.8203	49.7031	1.1714	1.1474	1.1956
41.6094	3.096	2.994	3.198	41.2094	2.4289	2.3606	2.4972	42.0094	1.8018	1.7583	1.8453	50.4453	1.1896	1.1651	1.214
42.3125	3.1431	3.0397	3.2465	41.9125	2.4655	2.3963	2.5347	42.7125	1.8264	1.7823	1.8705	51.1875	1.2078	1.183	1.2326
43.0156	3.1905	3.0857	3.2953	42.6156	2.5023	2.4321	2.5725	43.4156	1.851	1.8064	1.8958	51.9297	1.2261	1.201	1.2512
43.7188	3.2381	3.1318	3.3444	43.3188	2.5392	2.468	2.6104	44.1188	1.8759	1.8306	1.9212	52.6719	1.2445	1.219	1.2699
44.4219	3.2859	3.1781	3.3937	44.0219	2.5764	2.5042	2.6486	44.8219	1.9008	1.8549	1.9468	53.4141	1.263	1.2372	1.2888
45.125	3.3341	3.2247	3.4433	44.725	2.6137	2.5404	2.6869	45.525	1.9259	1.8793	1.9725	54.1563	1.2817	1.2555	1.3078
45.8281	3.3824	3.2714	3.4933	45.4281	2.6511	2.5769	2.7255	46.2281	1.9511	1.9038	1.9983	54.8984	1.3003	1.2738	1.3269
46.5313	3.4309	3.3184	3.5434	46.1313	2.6888	2.6134	2.7641	46.9313	1.9764	1.9285	2.0243	55.6406	1.3191	1.2921	1.346
47.2344	3.4796	3.3654	3.5939	46.8344	2.7266	2.6502	2.8031	47.6344	2.0018	1.9532	2.0505	56.3828	1.338	1.3107	1.3654
47.9375	3.5286	3.4127	3.6445	47.5375	2.7646	2.687	2.8423	48.3375	2.0274	1.978	2.0768	57.125	1.357	1.3292	1.3848
48.6406	3.5779	3.4603	3.6956	48.2406	2.8029	2.7241	2.8816	49.0406	2.0531	2.0031	2.1032
49.3438	3.6274	3.508	3.7468	48.9438	2.8412	2.7612	2.9212	49.7438	2.0789	2.0281	2.1298
50.0469	3.6771	3.5558	3.7983	49.6469	2.8797	2.7985	2.9609	50.4469	2.1049	2.0532	2.1565
50.75	3.727	3.604	3.8501	50.35	2.9184	2.836	3.0009	51.15	2.131	2.0786	2.1833
51.4531	3.7772	3.6523	3.9022	51.0531	2.9574	2.8736	3.041	51.8531	2.1572	2.1039	2.2103
52.1563	3.8277	3.7008	3.9545	51.7563	2.9964	2.9114	3.0814	52.5563	2.1835	2.1294	2.2374
52.8594	3.8783	3.7496	4.0071	52.4594	3.0356	2.9493	3.1219	53.2594	2.2099	2.1551	2.2647
53.5625	3.9292	3.7984	4.06	53.1625	3.075	2.9874	3.1626	53.9625	2.2365	2.1808	2.2921
54.2656	3.9803	3.8475	4.1131	53.8656	3.1146	3.0256	3.2036	54.6656	2.2631	2.2066	2.3197
54.9688	4.0317	3.8968	4.1666	54.5688	3.1545	3.0641	3.2448	55.3688	2.29	2.2327	2.3474
55.6719	4.0833	3.9463	4.2202	55.2719	3.1944	3.1027	3.2861	56.0719	2.317	2.2587	2.3753
56.375	4.1351	3.9961	4.2742	55.975	3.2345	3.1413	3.3277	56.775	2.344	2.2849	2.4032
				56.6781	3.2748	3.1802	3.3694

## Sheet: ED Fig. 7c
ED Fig. 7c
			Two-tailed student`s t-test: t = 0.419, d.f. = 4, P = 0.697.
Sample ID	Total seeds / pot (g)		Two-tailed Student`s t-test	P value
H2O	3.29		H2O vs. 10µM PAMAM G1	0.697
H2O	3.69
H2O	3.96
10µM PAMAM G1	3.51
10µM PAMAM G1	3.59
10µM PAMAM G1	4.21

## Sheet: ED Fig. 7e
ED Fig. 7e
G1 (µM)	Normalized dye release		One-way ANOVA on Ranks, H = 6.476, d.f. = 7, P = 0.485
0	1
0	1
0	1
0	1
0	1
0	1
0	1
0	1
0.3	0.94
0.3	0.79
0.3	1.08
0.3	0.87
0.3	0.98
0.3	1
1	0.98
1	0.83
1	1.18
1	0.98
1	1
1	0.97
3	0.97
3	0.95
3	1.19
3	1.02
3	0.99
3	0.98
10	1.04
10	1.08
10	0.98
10	0.96
10	1.22
10	1.01
10	0.98
10	0.93
30	1.06
30	1.09
30	0.96
30	0.96
30	1.21
30	1.01
30	0.97
30	0.96
100	1.02
100	1.05
100	0.96
100	0.92
100	1.21
100	1.01
100	0.94
100	0.89
300	0.96
300	0.91
300	1.17
300	0.94
300	0.95
300	0.96
