# Supplementary material for: Bacterial pathogens deliver water- and solute-permeable channels to plant cells
Source: Nature. 2023 Sep 13;621(7979):586–91. doi: 10.1038/s41586-023-06531-5 (PMC10511319; doi:10.1038/s41586-023-06531-5)
Supplement: Supplementary file 15 — Source Data Extended Data Fig. 9 [file 41586_2023_6531_MOESM15_ESM.xlsx]

## Sheet: ED Fig. 9b
Fig. 9b
			Two-tailed student`s t-test: t = 7.256, d.f. = 34, P < 0.0001
Treatment	Callose deposits / mm2		Two-tailed Student`s t-test	P value
no water-soaked	162		no water-soaked vs. water-soaked	2.13e-08
no water-soaked	155
no water-soaked	34
no water-soaked	65			Note: SigmaPlot v12.5 does not provide specific P value when P is lower than 0.0001.
no water-soaked	102
no water-soaked	70
no water-soaked	188
no water-soaked	233
no water-soaked	139
no water-soaked	78
no water-soaked	123
no water-soaked	203
no water-soaked	65
no water-soaked	172
no water-soaked	94
no water-soaked	76
no water-soaked	225
no water-soaked	271
water-soaked	3
water-soaked	8
water-soaked	14
water-soaked	9
water-soaked	8
water-soaked	21
water-soaked	21
water-soaked	33
water-soaked	10
water-soaked	29
water-soaked	11
water-soaked	23
water-soaked	46
water-soaked	3
water-soaked	4
water-soaked	47
water-soaked	2
water-soaked	7
